# Supplementary material for: Keratinocytes drive the epithelial hyperplasia key to sea lice resistance in coho salmon
Source: BMC Biol. 2024 Jul 29;22:160. doi: 10.1186/s12915-024-01952-8 (PMC11287951; doi:10.1186/s12915-024-01952-8)
Supplement: Supplementary file 2 — Additional file 2: Six excel sheets. AS_MARKERS: marker genes detected for each cell type in the Atlantic salmon dataset. CO_MARKERS: marker genes detected for each cell type in the coho salmon dataset. ASCO_MARKERS: marker genes detected for each cell type in the dataset integrating both Atlantic salmon and coho salmon samples. AS_IMMUNE_ONLY_MARKERS: marker genes detected for each immune cell subcluster in the Atlantic salmon dataset. CO_IMMUNE_ONLY_MARKERS: marker genes detected for each immune cell subcluster in the coho salmon dataset. AS_DE: differentially expressed genes between control and treatment groups for each cell type and treatment time point in Atlantic salmon. CO_DE: differentially expressed genes between control and treatment groups for each cell type and treatment time point in coho salmon. [file 12915_2024_1952_MOESM2_ESM.xlsx]

## Sheet: AS_MARKERS
MARKER GENES DETECTED FOR EACH CELL TYPE IN THE ATLANTIC SALMON DATASET (CELL TYPES ILLUSTRATED IN UMAP IN FIG.1A)
PLEASE NOTE: a particular differentially expressed gene (for a given cell type and time point) may appear in multiple rows due to multiple annotations by BioMart.
gene	p_val	avg_log2FC	pct.1	pct.2	p_val_adj	cluster	celltype	ensembl	external_gene_name	description	entrezgene_id	entrezgene_accession	entrezgene_description	uniprot_gn_id	uniprot_gn_symbol
1433b	0.0000000000000000000000000000000000000000000000000000000000000000000000000000000000000000000000000000000000000000000000000000000000000000000215729942956093	0.878135078527611	0.366	0.216	0.000000000000000000000000000000000000000000000000000000000000000000000000000000000000000000000000000000000000000000000000000000000000000912041479835474	2	Intermediate Keratinocytes	ENSSSAG00000045629	1433b	14-3-3 protein beta/alpha [Source:NCBI gene (formerly Entrezgene);Acc:100196586]	100196586	1433b	14-3-3 protein beta/alpha	B5XF08	143B1
1433b	0.000000000000000000000000000000000000000000000000000000000000000000000000000000000000000000000000000000000000000000000000000000000000000000000000000000000000000000000000000000000000000000000000000000000000000000000000000000000000000000000000000000000000000000000000000000000000221822559588691	1.33390956086947	0.468	0.217	0.00000000000000000000000000000000000000000000000000000000000000000000000000000000000000000000000000000000000000000000000000000000000000000000000000000000000000000000000000000000000000000000000000000000000000000000000000000000000000000000000000000000000000000000000000000000937799235173109	3	Basal Keratinocytes	ENSSSAG00000045629	1433b	14-3-3 protein beta/alpha [Source:NCBI gene (formerly Entrezgene);Acc:100196586]	100196586	1433b	14-3-3 protein beta/alpha	B5XF08	143B1
abca12	0	2.88052249681976	0.631	0.127	0	10	Superficial Keratinocytes	ENSSSAG00000057999	abca12	ATP-binding cassette, sub-family A (ABC1), member 12 [Source:ZFIN;Acc:ZDB-GENE-030131-9790]	NA
abca12	0.00000000000000000000000000000000000000000000000000000000000000000000000000000000000000000000000000000000000000000000000000000000000000162749925732339	2.49490241950693	0.551	0.129	0.0000000000000000000000000000000000000000000000000000000000000000000000000000000000000000000000000000000000000000000000000000000000688057861018608	9	Glial (1)	ENSSSAG00000057999	abca12	ATP-binding cassette, sub-family A (ABC1), member 12 [Source:ZFIN;Acc:ZDB-GENE-030131-9790]	NA
abca12	0.0000024840343525549	1.76880691888416	0.506	0.138	0.105017520322963	17	Glial (2)	ENSSSAG00000057999	abca12	ATP-binding cassette, sub-family A (ABC1), member 12 [Source:ZFIN;Acc:ZDB-GENE-030131-9790]	NA
abcc10	0	3.01387821802825	0.441	0.065	0	10	Superficial Keratinocytes	ENSSSAG00000016022	abcc10	ATP-binding cassette, sub-family C (CFTR/MRP), member 10 [Source:ZFIN;Acc:ZDB-GENE-050517-24]	NA			A0A1S3L6C0	LOC106564741
abcc10.1	0	2.69320143071652	0.456	0.089	0	10	Superficial Keratinocytes	ENSSSAG00000057074	abcc10	ATP-binding cassette, sub-family C (CFTR/MRP), member 10 [Source:ZFIN;Acc:ZDB-GENE-050517-24]	106587612	LOC106587612	multidrug resistance-associated protein 7-like	A0A1S3PVF8	LOC106587612
abcc10.1	0	2.69320143071652	0.456	0.089	0	10	Superficial Keratinocytes	ENSSSAG00000057074	abcc10	ATP-binding cassette, sub-family C (CFTR/MRP), member 10 [Source:ZFIN;Acc:ZDB-GENE-050517-24]	106587612	LOC106587612	multidrug resistance-associated protein 7-like	A0A1S3PVE2	LOC106587612
abcc3	0.0000000000000000000000000000000000000000000000000000000000000000000000000000000000000000000000000000000000000000000000000000000000000000000000000000000000000000000000000000000000000000000000000000000000000000000000000000000000000000000000000000000000000000000000000000000000000000026481129425396	2.058100934335	0.474	0.123	0.000000000000000000000000000000000000000000000000000000000000000000000000000000000000000000000000000000000000000000000000000000000000000000000000000000000000000000000000000000000000000000000000000000000000000000000000000000000000000000000000000000000000000000000000000000000000111954270871747	10	Superficial Keratinocytes	ENSSSAG00000069554	abcc3	ATP-binding cassette, sub-family C (CFTR/MRP), member 3 [Source:ZFIN;Acc:ZDB-GENE-050517-16]	106589510	abcc3	ATP-binding cassette, sub-family C (CFTR/MRP), member 3	A0A1S3Q4Y7	LOC106589510
abcc3	0.00000000000000000000000000000000000000000000000000000000000000000000000000000000000000000000000000000323712054402445	2.01890799466945	0.427	0.124	0.000000000000000000000000000000000000000000000000000000000000000000000000000000000000000000000000136855745239722	9	Glial (1)	ENSSSAG00000069554	abcc3	ATP-binding cassette, sub-family C (CFTR/MRP), member 3 [Source:ZFIN;Acc:ZDB-GENE-050517-16]	106589510	abcc3	ATP-binding cassette, sub-family C (CFTR/MRP), member 3	A0A1S3Q4Y7	LOC106589510
abcc3	0.0000000000000055975628001376	1.64435938746689	0.385	0.131	0.000000000236648162501417	17	Glial (2)	ENSSSAG00000069554	abcc3	ATP-binding cassette, sub-family C (CFTR/MRP), member 3 [Source:ZFIN;Acc:ZDB-GENE-050517-16]	106589510	abcc3	ATP-binding cassette, sub-family C (CFTR/MRP), member 3	A0A1S3Q4Y7	LOC106589510
ABCC4	0.00000000000000000000000395649326954559	2.95136467326571	0.333	0.046	0.000000000000000000167268665956579	Monocyte_11	Monocyte	ENSSSAG00000081257	ABCC4	ATP binding cassette subfamily C member 4 [Source:HGNC Symbol;Acc:HGNC:55]	106586269	LOC106586269	multidrug resistance-associated protein 4-like	A0A1S3PNI6	LOC106586269
abcg1	0.0000000000000000000000000000000000000000000000000000000000000000000000000000000000000000000000000000000000000000000000000000000000000000000000000000000000000000000000000000000000000000000000000000000000000000000000000000000000000000000000000000000000000000124521614490036	5.68323083095913	0.25	0.005	0.000000000000000000000000000000000000000000000000000000000000000000000000000000000000000000000000000000000000000000000000000000000000000000000000000000000000000000000000000000000000000000000000000000000000000000000000000000000000000000000000000000000000526440029579523	9	Glial (1)	ENSSSAG00000074633	abcg1	ATP-binding cassette, sub-family G (WHITE), member 1 [Source:ZFIN;Acc:ZDB-GENE-070424-84]	NA
abcg1.1	0	6.5314612561145	0.428	0.006	0	9	Glial (1)	ENSSSAG00000042281	abcg1	ATP-binding cassette, sub-family G (WHITE), member 1 [Source:ZFIN;Acc:ZDB-GENE-070424-84]	NA			A0A1S3SXH1	LOC106612441
abhd12	0.0000000000000000000000000000000000000000000000000000000000000000000000000000000000000000000000000000000000000000000000000000000000000000000000000000000000000000000000000000000000000000000000000000000000000000000000000000000000000000000000000000000000000000000000000000000000000000000000000000000000000115715130417046	2.78006210427986	0.295	0.051	0.000000000000000000000000000000000000000000000000000000000000000000000000000000000000000000000000000000000000000000000000000000000000000000000000000000000000000000000000000000000000000000000000000000000000000000000000000000000000000000000000000000000000000000000000000000000000000000000000000000000489208856864143	Myeloid	Macrophages	ENSSSAG00000067416	abhd12	abhydrolase domain containing 12 [Source:NCBI gene;Acc:767657]	106576716	abhd12	abhydrolase domain containing 12, lysophospholipase	A0A1S3N2A4	LOC106576716
abhd12	0.0000000000000000000000000000000000000000000000000000000000000000000000000000000000000000000000000000000000000000000000000000000000000000000000000000000000000000000000000000000000000000000000000000000000000000000000000000000000000000000000000000000000000000000000000000000000000000000000000000000000000115715130417046	2.78006210427986	0.295	0.051	0.000000000000000000000000000000000000000000000000000000000000000000000000000000000000000000000000000000000000000000000000000000000000000000000000000000000000000000000000000000000000000000000000000000000000000000000000000000000000000000000000000000000000000000000000000000000000000000000000000000000489208856864143	Myeloid	Macrophages	ENSSSAG00000067416	abhd12	abhydrolase domain containing 12 [Source:NCBI gene;Acc:767657]	106576716	abhd12	abhydrolase domain containing 12, lysophospholipase	A0A1S3N228	LOC106576716
abhd12	0.00000000000202577446087507	2.45037819198762	0.324	0.062	0.0000000856436668824153	Monocyte_11	Monocyte	ENSSSAG00000067416	abhd12	abhydrolase domain containing 12 [Source:NCBI gene;Acc:767657]	106576716	abhd12	abhydrolase domain containing 12, lysophospholipase	A0A1S3N2A4	LOC106576716
abhd12	0.00000000000202577446087507	2.45037819198762	0.324	0.062	0.0000000856436668824153	Monocyte_11	Monocyte	ENSSSAG00000067416	abhd12	abhydrolase domain containing 12 [Source:NCBI gene;Acc:767657]	106576716	abhd12	abhydrolase domain containing 12, lysophospholipase	A0A1S3N228	LOC106576716
abi1a	0.0000000000000000000000000000000000000000000000408070799076403	3.88421107544016	0.552	0.049	0.00000000000000000000000000000000000000000172520091725531	Monocyte_11	Monocyte	ENSSSAG00000006951	abi1a	abl-interactor 1a [Source:ZFIN;Acc:ZDB-GENE-040426-1701]	NA
abi1a.1	0.000000000000000000000000000000302686581394788	1.272368130886	0.259	0.124	0.0000000000000000000000000127966806016274	Dendritic_cells_5	Dendritic Cells	ENSSSAG00000077218	abi1a	abl-interactor 1a [Source:ZFIN;Acc:ZDB-GENE-040426-1701]	106590302	LOC106590302	abl interactor 1	A0A1S3Q9S5	LOC106590302
abi1a.1	0.000000000000000000000000000000302686581394788	1.272368130886	0.259	0.124	0.0000000000000000000000000127966806016274	Dendritic_cells_5	Dendritic Cells	ENSSSAG00000077218	abi1a	abl-interactor 1a [Source:ZFIN;Acc:ZDB-GENE-040426-1701]	106590302	LOC106590302	abl interactor 1	A0A1S3Q9L0	LOC106590302
abi1a.1	0.000000000000000000000000000000302686581394788	1.272368130886	0.259	0.124	0.0000000000000000000000000127966806016274	Dendritic_cells_5	Dendritic Cells	ENSSSAG00000077218	abi1a	abl-interactor 1a [Source:ZFIN;Acc:ZDB-GENE-040426-1701]	106590302	LOC106590302	abl interactor 1	A0A1S3QB43	LOC106590302
abi1a.1	0.000000000000000000000000000000302686581394788	1.272368130886	0.259	0.124	0.0000000000000000000000000127966806016274	Dendritic_cells_5	Dendritic Cells	ENSSSAG00000077218	abi1a	abl-interactor 1a [Source:ZFIN;Acc:ZDB-GENE-040426-1701]	106590302	LOC106590302	abl interactor 1	A0A1S3Q9L8	LOC106590302
abi1a.1	0.00000000000000000000000000000000000000000000000000000000000000000000000000000000000000000000000000000000234112865958337	1.53068687321271	0.292	0.118	0.0000000000000000000000000000000000000000000000000000000000000000000000000000000000000000000000000000989758963412062	Myeloid	Macrophages	ENSSSAG00000077218	abi1a	abl-interactor 1a [Source:ZFIN;Acc:ZDB-GENE-040426-1701]	106590302	LOC106590302	abl interactor 1	A0A1S3Q9S5	LOC106590302
abi1a.1	0.00000000000000000000000000000000000000000000000000000000000000000000000000000000000000000000000000000000234112865958337	1.53068687321271	0.292	0.118	0.0000000000000000000000000000000000000000000000000000000000000000000000000000000000000000000000000000989758963412062	Myeloid	Macrophages	ENSSSAG00000077218	abi1a	abl-interactor 1a [Source:ZFIN;Acc:ZDB-GENE-040426-1701]	106590302	LOC106590302	abl interactor 1	A0A1S3Q9L0	LOC106590302
abi1a.1	0.00000000000000000000000000000000000000000000000000000000000000000000000000000000000000000000000000000000234112865958337	1.53068687321271	0.292	0.118	0.0000000000000000000000000000000000000000000000000000000000000000000000000000000000000000000000000000989758963412062	Myeloid	Macrophages	ENSSSAG00000077218	abi1a	abl-interactor 1a [Source:ZFIN;Acc:ZDB-GENE-040426-1701]	106590302	LOC106590302	abl interactor 1	A0A1S3QB43	LOC106590302
abi1a.1	0.00000000000000000000000000000000000000000000000000000000000000000000000000000000000000000000000000000000234112865958337	1.53068687321271	0.292	0.118	0.0000000000000000000000000000000000000000000000000000000000000000000000000000000000000000000000000000989758963412062	Myeloid	Macrophages	ENSSSAG00000077218	abi1a	abl-interactor 1a [Source:ZFIN;Acc:ZDB-GENE-040426-1701]	106590302	LOC106590302	abl interactor 1	A0A1S3Q9L8	LOC106590302
abi1a.1	0.000000000000000702326485463201	1.13612765333365	0.267	0.125	0.0000000000296922568259277	B_cells_10	B Cells	ENSSSAG00000077218	abi1a	abl-interactor 1a [Source:ZFIN;Acc:ZDB-GENE-040426-1701]	106590302	LOC106590302	abl interactor 1	A0A1S3Q9S5	LOC106590302
abi1a.1	0.000000000000000702326485463201	1.13612765333365	0.267	0.125	0.0000000000296922568259277	B_cells_10	B Cells	ENSSSAG00000077218	abi1a	abl-interactor 1a [Source:ZFIN;Acc:ZDB-GENE-040426-1701]	106590302	LOC106590302	abl interactor 1	A0A1S3Q9L0	LOC106590302
abi1a.1	0.000000000000000702326485463201	1.13612765333365	0.267	0.125	0.0000000000296922568259277	B_cells_10	B Cells	ENSSSAG00000077218	abi1a	abl-interactor 1a [Source:ZFIN;Acc:ZDB-GENE-040426-1701]	106590302	LOC106590302	abl interactor 1	A0A1S3QB43	LOC106590302
abi1a.1	0.000000000000000702326485463201	1.13612765333365	0.267	0.125	0.0000000000296922568259277	B_cells_10	B Cells	ENSSSAG00000077218	abi1a	abl-interactor 1a [Source:ZFIN;Acc:ZDB-GENE-040426-1701]	106590302	LOC106590302	abl interactor 1	A0A1S3Q9L8	LOC106590302
abi1a.1	0.00000000000340534211480672	2.17882523396217	0.429	0.126	0.000000143967648587684	Monocyte_11	Monocyte	ENSSSAG00000077218	abi1a	abl-interactor 1a [Source:ZFIN;Acc:ZDB-GENE-040426-1701]	106590302	LOC106590302	abl interactor 1	A0A1S3Q9S5	LOC106590302
abi1a.1	0.00000000000340534211480672	2.17882523396217	0.429	0.126	0.000000143967648587684	Monocyte_11	Monocyte	ENSSSAG00000077218	abi1a	abl-interactor 1a [Source:ZFIN;Acc:ZDB-GENE-040426-1701]	106590302	LOC106590302	abl interactor 1	A0A1S3Q9L0	LOC106590302
abi1a.1	0.00000000000340534211480672	2.17882523396217	0.429	0.126	0.000000143967648587684	Monocyte_11	Monocyte	ENSSSAG00000077218	abi1a	abl-interactor 1a [Source:ZFIN;Acc:ZDB-GENE-040426-1701]	106590302	LOC106590302	abl interactor 1	A0A1S3QB43	LOC106590302
abi1a.1	0.00000000000340534211480672	2.17882523396217	0.429	0.126	0.000000143967648587684	Monocyte_11	Monocyte	ENSSSAG00000077218	abi1a	abl-interactor 1a [Source:ZFIN;Acc:ZDB-GENE-040426-1701]	106590302	LOC106590302	abl interactor 1	A0A1S3Q9L8	LOC106590302
ablim2	0	2.92650934913872	0.352	0.073	0	1	Fibroblasts (1)	ENSSSAG00000007010	ablim2	actin binding LIM protein family, member 2 [Source:ZFIN;Acc:ZDB-GENE-100316-5]	NA			A0A1S3SCF7	ablim2
ablim2	0	2.92650934913872	0.352	0.073	0	1	Fibroblasts (1)	ENSSSAG00000007010	ablim2	actin binding LIM protein family, member 2 [Source:ZFIN;Acc:ZDB-GENE-100316-5]	NA			A0A1S3SCF6	ablim2
ablim2	0	2.92650934913872	0.352	0.073	0	1	Fibroblasts (1)	ENSSSAG00000007010	ablim2	actin binding LIM protein family, member 2 [Source:ZFIN;Acc:ZDB-GENE-100316-5]	NA			A0A1S3SCF4	ablim2
ablim2	0.00000000000000000000322861647997739	1.27554022254694	0.309	0.11	0.000000000000000136496218924004	14	Fibroblasts (2)	ENSSSAG00000007010	ablim2	actin binding LIM protein family, member 2 [Source:ZFIN;Acc:ZDB-GENE-100316-5]	NA			A0A1S3SCF7	ablim2
ablim2	0.00000000000000000000322861647997739	1.27554022254694	0.309	0.11	0.000000000000000136496218924004	14	Fibroblasts (2)	ENSSSAG00000007010	ablim2	actin binding LIM protein family, member 2 [Source:ZFIN;Acc:ZDB-GENE-100316-5]	NA			A0A1S3SCF6	ablim2
ablim2	0.00000000000000000000322861647997739	1.27554022254694	0.309	0.11	0.000000000000000136496218924004	14	Fibroblasts (2)	ENSSSAG00000007010	ablim2	actin binding LIM protein family, member 2 [Source:ZFIN;Acc:ZDB-GENE-100316-5]	NA			A0A1S3SCF4	ablim2
abraa	0	8.02838610989844	0.584	0.003	0	18	Muscle	ENSSSAG00000050804	abraa	actin binding Rho activating protein a [Source:ZFIN;Acc:ZDB-GENE-120730-1]	NA
acap1	0.0000000000000000000000000000000000000000000000950811338305699	2.5020803260641	0.313	0.056	0.000000000000000000000000000000000000000004019745094955	20	Neuronal (2)	ENSSSAG00000080011	acap1	ArfGAP with coiled-coil, ankyrin repeat and PH domains 1 [Source:ZFIN;Acc:ZDB-GENE-070112-1242]	NA
acap1.1	0	1.99429083489886	0.263	0.071	0	T_cells	T Cells	ENSSSAG00000087747	acap1	ArfGAP with coiled-coil, ankyrin repeat and PH domains 1 [Source:ZFIN;Acc:ZDB-GENE-070112-1242]	NA
acap3a.1	0.00000000000000000000000592790992990316	3.94187828911598	0.305	0.018	0.000000000000000000250614248106516	Monocyte_11	Monocyte	ENSSSAG00000074293	acap3a	ArfGAP with coiled-coil, ankyrin repeat and PH domains 3a [Source:ZFIN;Acc:ZDB-GENE-030131-1711]	NA
ackr4a	0.0000000000000000000000000000000000000000000000000000000000000000000000000000000000000000000240742457524041	2.21775311984202	0.329	0.066	0.00000000000000000000000000000000000000000000000000000000000000000000000000000000000000101778688767439	14	Fibroblasts (2)	ENSSSAG00000103244	ackr4a	atypical chemokine receptor 4a [Source:ZFIN;Acc:ZDB-GENE-070301-6]	NA			A0A1S3LWK5	LOC106568919
ackr4a	0.0000000000000000000000000000000000000000000000000000000000000000000000000000000000000000000240742457524041	2.21775311984202	0.329	0.066	0.00000000000000000000000000000000000000000000000000000000000000000000000000000000000000101778688767439	14	Fibroblasts (2)	ENSSSAG00000103244	ackr4a	atypical chemokine receptor 4a [Source:ZFIN;Acc:ZDB-GENE-070301-6]	NA			A0A1S3LWB5	LOC106568919
acp2	0	3.05397422588454	0.345	0.047	0	Myeloid	Macrophages	ENSSSAG00000077448	acp2	acid phosphatase 2, lysosomal [Source:ZFIN;Acc:ZDB-GENE-050306-40]	NA			A0A1S3KT40	LOC106561944
acss3	0.0000000000000000000000000000110479309648239	1.64227110580341	0.263	0.084	0.000000000000000000000000467073377399861	17	Glial (2)	ENSSSAG00000006095	acss3	acyl-CoA synthetase short chain family member 3 [Source:ZFIN;Acc:ZDB-GENE-060503-816]	106576328	acss3	acyl-CoA synthetase short chain family member 3	A0A1S3N0B8	acss3
ACTA1	0.0000000000000000000000000000000000000000000000000000000000000000000159399159811511	2.65446940354014	0.256	0.079	0.000000000000000000000000000000000000000000000000000000000000000673891827935123	11	Red Blood Cells	ENSSSAG00000007690	ACTA1	actin alpha 1, skeletal muscle [Source:HGNC Symbol;Acc:HGNC:129]	106587486	LOC106587486	actin, alpha skeletal muscle 2-like	Q78BU2	LOC106564730
ACTA1	0.0000000000000000000000000000000000000000000000000000000000000000000159399159811511	2.65446940354014	0.256	0.079	0.000000000000000000000000000000000000000000000000000000000000000673891827935123	11	Red Blood Cells	ENSSSAG00000007690	ACTA1	actin alpha 1, skeletal muscle [Source:HGNC Symbol;Acc:HGNC:129]	106589658	LOC106589658	actin, alpha skeletal muscle 2-like	Q78BU2	LOC106564730
ACTA1	0.0000000000000000000000000000000000000000000000000000000000000000000159399159811511	2.65446940354014	0.256	0.079	0.000000000000000000000000000000000000000000000000000000000000000673891827935123	11	Red Blood Cells	ENSSSAG00000007690	ACTA1	actin alpha 1, skeletal muscle [Source:HGNC Symbol;Acc:HGNC:129]	106587486	LOC106587486	actin, alpha skeletal muscle 2-like	B5DG40	LOC100194557
ACTA1	0.0000000000000000000000000000000000000000000000000000000000000000000159399159811511	2.65446940354014	0.256	0.079	0.000000000000000000000000000000000000000000000000000000000000000673891827935123	11	Red Blood Cells	ENSSSAG00000007690	ACTA1	actin alpha 1, skeletal muscle [Source:HGNC Symbol;Acc:HGNC:129]	106564730	LOC106564730	actin, alpha skeletal muscle 2-like	Q78BU2	LOC106564730
ACTA1	0.0000000000000000000000000000000000000000000000000000000000000000000159399159811511	2.65446940354014	0.256	0.079	0.000000000000000000000000000000000000000000000000000000000000000673891827935123	11	Red Blood Cells	ENSSSAG00000007690	ACTA1	actin alpha 1, skeletal muscle [Source:HGNC Symbol;Acc:HGNC:129]	106589658	LOC106589658	actin, alpha skeletal muscle 2-like	B5DG40	LOC100194557
ACTA1	0.0000000000000000000000000000000000000000000000000000000000000000000159399159811511	2.65446940354014	0.256	0.079	0.000000000000000000000000000000000000000000000000000000000000000673891827935123	11	Red Blood Cells	ENSSSAG00000007690	ACTA1	actin alpha 1, skeletal muscle [Source:HGNC Symbol;Acc:HGNC:129]	106564730	LOC106564730	actin, alpha skeletal muscle 2-like	B5DG40	LOC100194557
ACTA1	0.00000000000000000000000000000000000000000000000000000000000000000000000000000000000000000000000000000000000000000000000000000000000000000000000000000000000000000000000000000000000000000000000000000000000000000000000000000000000000000000000547118356035433	3.85096812848344	0.628	0.076	0.0000000000000000000000000000000000000000000000000000000000000000000000000000000000000000000000000000000000000000000000000000000000000000000000000000000000000000000000000000000000000000000000000000000000000000000000000000000000000000002313052273811	18	Muscle	ENSSSAG00000007690	ACTA1	actin alpha 1, skeletal muscle [Source:HGNC Symbol;Acc:HGNC:129]	106587486	LOC106587486	actin, alpha skeletal muscle 2-like	Q78BU2	LOC106564730
ACTA1	0.00000000000000000000000000000000000000000000000000000000000000000000000000000000000000000000000000000000000000000000000000000000000000000000000000000000000000000000000000000000000000000000000000000000000000000000000000000000000000000000000547118356035433	3.85096812848344	0.628	0.076	0.0000000000000000000000000000000000000000000000000000000000000000000000000000000000000000000000000000000000000000000000000000000000000000000000000000000000000000000000000000000000000000000000000000000000000000000000000000000000000000002313052273811	18	Muscle	ENSSSAG00000007690	ACTA1	actin alpha 1, skeletal muscle [Source:HGNC Symbol;Acc:HGNC:129]	106589658	LOC106589658	actin, alpha skeletal muscle 2-like	Q78BU2	LOC106564730
ACTA1	0.00000000000000000000000000000000000000000000000000000000000000000000000000000000000000000000000000000000000000000000000000000000000000000000000000000000000000000000000000000000000000000000000000000000000000000000000000000000000000000000000547118356035433	3.85096812848344	0.628	0.076	0.0000000000000000000000000000000000000000000000000000000000000000000000000000000000000000000000000000000000000000000000000000000000000000000000000000000000000000000000000000000000000000000000000000000000000000000000000000000000000000002313052273811	18	Muscle	ENSSSAG00000007690	ACTA1	actin alpha 1, skeletal muscle [Source:HGNC Symbol;Acc:HGNC:129]	106587486	LOC106587486	actin, alpha skeletal muscle 2-like	B5DG40	LOC100194557
ACTA1	0.00000000000000000000000000000000000000000000000000000000000000000000000000000000000000000000000000000000000000000000000000000000000000000000000000000000000000000000000000000000000000000000000000000000000000000000000000000000000000000000000547118356035433	3.85096812848344	0.628	0.076	0.0000000000000000000000000000000000000000000000000000000000000000000000000000000000000000000000000000000000000000000000000000000000000000000000000000000000000000000000000000000000000000000000000000000000000000000000000000000000000000002313052273811	18	Muscle	ENSSSAG00000007690	ACTA1	actin alpha 1, skeletal muscle [Source:HGNC Symbol;Acc:HGNC:129]	106564730	LOC106564730	actin, alpha skeletal muscle 2-like	Q78BU2	LOC106564730
ACTA1	0.00000000000000000000000000000000000000000000000000000000000000000000000000000000000000000000000000000000000000000000000000000000000000000000000000000000000000000000000000000000000000000000000000000000000000000000000000000000000000000000000547118356035433	3.85096812848344	0.628	0.076	0.0000000000000000000000000000000000000000000000000000000000000000000000000000000000000000000000000000000000000000000000000000000000000000000000000000000000000000000000000000000000000000000000000000000000000000000000000000000000000000002313052273811	18	Muscle	ENSSSAG00000007690	ACTA1	actin alpha 1, skeletal muscle [Source:HGNC Symbol;Acc:HGNC:129]	106589658	LOC106589658	actin, alpha skeletal muscle 2-like	B5DG40	LOC100194557
ACTA1	0.00000000000000000000000000000000000000000000000000000000000000000000000000000000000000000000000000000000000000000000000000000000000000000000000000000000000000000000000000000000000000000000000000000000000000000000000000000000000000000000000547118356035433	3.85096812848344	0.628	0.076	0.0000000000000000000000000000000000000000000000000000000000000000000000000000000000000000000000000000000000000000000000000000000000000000000000000000000000000000000000000000000000000000000000000000000000000000000000000000000000000000002313052273811	18	Muscle	ENSSSAG00000007690	ACTA1	actin alpha 1, skeletal muscle [Source:HGNC Symbol;Acc:HGNC:129]	106564730	LOC106564730	actin, alpha skeletal muscle 2-like	B5DG40	LOC100194557
ACTA1.1	0.0000000000000000000000000000000000000000000000000000000000000000000000000000000177458410758595	2.73498799346023	0.265	0.087	0.000000000000000000000000000000000000000000000000000000000000000000000000000750240923164111	11	Red Blood Cells	ENSSSAG00000062181	ACTA1	actin alpha 1, skeletal muscle [Source:HGNC Symbol;Acc:HGNC:129]	NA			Q78BU2	LOC106564730
ACTA1.1	0.00000000000000000000000000000000000000000000000000000000000000000000000000000000000000000000000000000000000000000000000000000000000907833065320427	3.27221918965382	0.549	0.086	0.000000000000000000000000000000000000000000000000000000000000000000000000000000000000000000000000000000000000000000000000000000383804585025517	18	Muscle	ENSSSAG00000062181	ACTA1	actin alpha 1, skeletal muscle [Source:HGNC Symbol;Acc:HGNC:129]	NA			Q78BU2	LOC106564730
acta1b	0.000000000000000000000000000000000000000000000000000000000000000000000000000000000000000000000000000000000152710804666466	3.29430446646491	0.44	0.057	0.00000000000000000000000000000000000000000000000000000000000000000000000000000000000000000000000000000645615468888417	18	Muscle	ENSSSAG00000000156	acta1b	actin alpha 1, skeletal muscle b [Source:ZFIN;Acc:ZDB-GENE-030131-55]	NA			A0A1S3SAQ3	LOC106608170
acta1b	0.000000000000000000000000000000000000000000000000000000000000000000000000000000000000000000000000000000000152710804666466	3.29430446646491	0.44	0.057	0.00000000000000000000000000000000000000000000000000000000000000000000000000000000000000000000000000000645615468888417	18	Muscle	ENSSSAG00000000156	acta1b	actin alpha 1, skeletal muscle b [Source:ZFIN;Acc:ZDB-GENE-030131-55]	NA			Q78BU2	LOC106564730
actn1.1	0	2.853825817784	0.296	0.045	0	3	Basal Keratinocytes	ENSSSAG00000051995	actn1	actinin, alpha 1 [Source:ZFIN;Acc:ZDB-GENE-081113-4]	NA
actn3b	0	6.06910727837239	0.643	0.018	0	18	Muscle	ENSSSAG00000039561	actn3b	actinin alpha 3b [Source:ZFIN;Acc:ZDB-GENE-030131-2040]	NA
actn3b.1	0	3.96434461507582	0.627	0.06	0	18	Muscle	ENSSSAG00000054628	actn3b	actinin alpha 3b [Source:ZFIN;Acc:ZDB-GENE-030131-2040]	NA
acvrl1	0.0000000000000000000000000000000000000000000000000000000000000000000000000000000000000097366157789936	1.83991613458557	0.294	0.088	0.000000000000000000000000000000000000000000000000000000000000000000000000000000000411634905288513	9	Glial (1)	ENSSSAG00000069057	acvrl1	activin A receptor like type 1 [Source:ZFIN;Acc:ZDB-GENE-021003-1]	NA			A0A1S3LKH5	LOC106567044
adam10a.1	0.0000000000000000000000000000000000000000000000000000000000000000000000000000000312259724512886	1.21245977729441	0.26	0.114	0.00000000000000000000000000000000000000000000000000000000000000000000000000132014043732313	5	Secretory	ENSSSAG00000090727	adam10a	ADAM metallopeptidase domain 10a [Source:ZFIN;Acc:ZDB-GENE-040917-2]	106587342	LOC106587342	disintegrin and metalloproteinase domain-containing protein 10-like	A0A1S3PTW7	LOC106587342
adam28.1	0	2.62966860692403	0.339	0.061	0	3	Basal Keratinocytes	ENSSSAG00000074523	adam28	ADAM metallopeptidase domain 28 [Source:ZFIN;Acc:ZDB-GENE-060929-532]	106585127	LOC106585127	zinc metalloproteinase-disintegrin-like lachestatin-2	A0A1S3PFS6	LOC106585127
adam28.1	0.0000000000000000000000000000000000000157274916537492	2.25736033675197	0.325	0.081	0.000000000000000000000000000000000664911164645556	20	Neuronal (2)	ENSSSAG00000074523	adam28	ADAM metallopeptidase domain 28 [Source:ZFIN;Acc:ZDB-GENE-060929-532]	106585127	LOC106585127	zinc metalloproteinase-disintegrin-like lachestatin-2	A0A1S3PFS6	LOC106585127
adarb1b.1	0.000000000000000000000000000332490704127268	0.622005645449388	0.283	0.182	0.0000000000000000000000140567094983885	5	Secretory	ENSSSAG00000066766	adarb1b	adenosine deaminase RNA specific B1b [Source:ZFIN;Acc:ZDB-GENE-030219-15]	106586125	LOC106586125	double-stranded RNA-specific editase 1-like	A0A1S3PLD6	LOC106586125
adarb1b.1	0.000000000000000000000000000000000000000000000000000000000000000000000000000000000000000000000000000000000000000000000000000000000000000000000000000000000000000000000000000000000000000000000000000000000000000000000000000000000000000000000000000000000000801808386634098	1.19948367617115	0.332	0.163	0.0000000000000000000000000000000000000000000000000000000000000000000000000000000000000000000000000000000000000000000000000000000000000000000000000000000000000000000000000000000000000000000000000000000000000000000000000000000000000000000000000000000338980531617298	2	Intermediate Keratinocytes	ENSSSAG00000066766	adarb1b	adenosine deaminase RNA specific B1b [Source:ZFIN;Acc:ZDB-GENE-030219-15]	106586125	LOC106586125	double-stranded RNA-specific editase 1-like	A0A1S3PLD6	LOC106586125
adarb1b.1	0.0000000000000000000000000000000000000000000000000000000046538627895875	1.01517312578818	0.374	0.18	0.000000000000000000000000000000000000000000000000000196751357155391	12	Neuronal (1)	ENSSSAG00000066766	adarb1b	adenosine deaminase RNA specific B1b [Source:ZFIN;Acc:ZDB-GENE-030219-15]	106586125	LOC106586125	double-stranded RNA-specific editase 1-like	A0A1S3PLD6	LOC106586125
adarb2	0.0000000000000000000000000000000000000000000000000000000000000000000000000000000000000000000000000000000327394160228337	5.4929151367866	0.291	0.008	0.00000000000000000000000000000000000000000000000000000000000000000000000000000000000000000000000000138412429119734	20	Neuronal (2)	ENSSSAG00000078234	adarb2	adenosine deaminase RNA specific B2 (inactive) [Source:ZFIN;Acc:ZDB-GENE-060503-160]	106578533	adarb2	adenosine deaminase RNA specific B2 (inactive)	A0A1S3NBT9	adarb2
adcy7	0.000000000000000000000000000000000000000000000000000000000354014291044187	1.77640336502978	0.296	0.092	0.0000000000000000000000000000000000000000000000000000149666621824751	Dendritic_cells_5	Dendritic Cells	ENSSSAG00000073930	adcy7	adenylate cyclase 7 [Source:ZFIN;Acc:ZDB-GENE-040713-1]	106562384	LOC106562384	adenylate cyclase type 2-like	A0A1S3KVS9	LOC106562384
adcy7	0.000000000000000000000000000000000000000000000000000000000354014291044187	1.77640336502978	0.296	0.092	0.0000000000000000000000000000000000000000000000000000149666621824751	Dendritic_cells_5	Dendritic Cells	ENSSSAG00000073930	adcy7	adenylate cyclase 7 [Source:ZFIN;Acc:ZDB-GENE-040713-1]	106562384	LOC106562384	adenylate cyclase type 2-like	A0A1S3KVP6	LOC106562384
adcy7	0.0000000000000000000000000000000000000000000000000000000000000000000000000000000000000000000000000000000000000000000000000000000000000000000000000000000000000000000000000000000000000000000000000000000000000000000000000285985036663456	2.09894385264643	0.323	0.084	0.00000000000000000000000000000000000000000000000000000000000000000000000000000000000000000000000000000000000000000000000000000000000000000000000000000000000000000000000000000000000000000000000000000000000000000000120905893950209	Myeloid	Macrophages	ENSSSAG00000073930	adcy7	adenylate cyclase 7 [Source:ZFIN;Acc:ZDB-GENE-040713-1]	106562384	LOC106562384	adenylate cyclase type 2-like	A0A1S3KVS9	LOC106562384
adcy7	0.0000000000000000000000000000000000000000000000000000000000000000000000000000000000000000000000000000000000000000000000000000000000000000000000000000000000000000000000000000000000000000000000000000000000000000000000000285985036663456	2.09894385264643	0.323	0.084	0.00000000000000000000000000000000000000000000000000000000000000000000000000000000000000000000000000000000000000000000000000000000000000000000000000000000000000000000000000000000000000000000000000000000000000000000120905893950209	Myeloid	Macrophages	ENSSSAG00000073930	adcy7	adenylate cyclase 7 [Source:ZFIN;Acc:ZDB-GENE-040713-1]	106562384	LOC106562384	adenylate cyclase type 2-like	A0A1S3KVP6	LOC106562384
adcy7.1	0.00000000021028197778877	0.264643606698453	0.994	0.967	0.00000889009117497581	20	Neuronal (2)	ENSSSAG00000075964	adcy7	adenylate cyclase 7 [Source:ZFIN;Acc:ZDB-GENE-040713-1]	106587576	LOC106587576	adenylate cyclase type 2-like	A0A1S3PWJ3	LOC106587576
adcy7.1	0.000724561000251762	0.256549131257848	1	0.967	1	Monocyte_11	Monocyte	ENSSSAG00000075964	adcy7	adenylate cyclase 7 [Source:ZFIN;Acc:ZDB-GENE-040713-1]	106587576	LOC106587576	adenylate cyclase type 2-like	A0A1S3PWJ3	LOC106587576
adcy7.1	0.00000000000000000261912738969438	0.304154023016753	0.987	0.967	0.000000000000110728848654109	17	Glial (2)	ENSSSAG00000075964	adcy7	adenylate cyclase 7 [Source:ZFIN;Acc:ZDB-GENE-040713-1]	106587576	LOC106587576	adenylate cyclase type 2-like	A0A1S3PWJ3	LOC106587576
add2	0.00000000000000000000000000000000000000000000000000000000000000000000000000000000000000000000000000000000000000000000000000000000000000000000000000000000000000000000000000000000000000000000000000000000000000000000000000000000000000000000000000000000000000000000000000000000000000238178610777742	6.33168806211763	0.292	0.003	0.000000000000000000000000000000000000000000000000000000000000000000000000000000000000000000000000000000000000000000000000000000000000000000000000000000000000000000000000000000000000000000000000000000000000000000000000000000000000000000000000000000000000000000000000000000000100694771278506	12	Neuronal (1)	ENSSSAG00000077022	add2	adducin 2 (beta) [Source:ZFIN;Acc:ZDB-GENE-080718-4]	106580496	add2	adducin 2
add2.1	0	4.44950911364898	0.488	0.025	0	12	Neuronal (1)	ENSSSAG00000080372	add2	adducin 2 (beta) [Source:ZFIN;Acc:ZDB-GENE-080718-4]	NA
adgrg6.1	0	2.74208694395227	0.275	0.048	0	1	Fibroblasts (1)	ENSSSAG00000069488	adgrg6	adhesion G protein-coupled receptor G6 [Source:NCBI gene;Acc:561970]	NA			A0A1S3S8M6	LOC106607820
adgrl1a	0.00000000000000000000000000000000000000000000000000000000000000000000840896572916526	0.323977176552629	0.995	0.977	0.00000000000000000000000000000000000000000000000000000000000000035550584413192	12	Neuronal (1)	ENSSSAG00000053918	adgrl1a	adhesion G protein-coupled receptor L1a [Source:ZFIN;Acc:ZDB-GENE-131127-267]	NA
adgrl1a	0.0000000000000000000049308255383776	0.256677898751366	0.992	0.978	0.00000000000000020846051128599	17	Glial (2)	ENSSSAG00000053918	adgrl1a	adhesion G protein-coupled receptor L1a [Source:ZFIN;Acc:ZDB-GENE-131127-267]	NA
adgrl1a.1	0.000000000000000000000000000000000000000000000000000000000000000000000000000000000000000000000000000000000000000000000000000000000000000000000000000000000000000000000000000000000000000000000000000000000000000000000000000000000000000000000000000000000000000000000000153159495771962	5.20841287043713	0.296	0.008	0.00000000000000000000000000000000000000000000000000000000000000000000000000000000000000000000000000000000000000000000000000000000000000000000000000000000000000000000000000000000000000000000000000000000000000000000000000000000000000000000000000000000000000000000647512400275123	12	Neuronal (1)	ENSSSAG00000097400	adgrl1a	adhesion G protein-coupled receptor L1a [Source:ZFIN;Acc:ZDB-GENE-131127-267]	NA
adgrl2	0.0000000000000000000000000000000000000000000000000000000000000000000000000000000000000000000000000000000000000000000000000000000000000000000000000000000000000000000000000000000000000000000000000000000000000000000000000000000000000000000000000535477417869889	2.65258811327045	0.399	0.078	0.00000000000000000000000000000000000000000000000000000000000000000000000000000000000000000000000000000000000000000000000000000000000000000000000000000000000000000000000000000000000000000000000000000000000000000000000000000000000000000000226383787952853	12	Neuronal (1)	ENSSSAG00000067548	adgrl2	adhesion G protein-coupled receptor L2a [Source:ZFIN;Acc:ZDB-GENE-000607-49]	NA			A0A1S3T3G0	adgrl2
adgrl2	0.0000000000000000000000000000000000000000000000000000000000000000000000000000000000000000000000000000000000000000000000000000000000000000000000000000000000000000000000000000000000000000000000000000000000000000000000000000000000000000000000000535477417869889	2.65258811327045	0.399	0.078	0.00000000000000000000000000000000000000000000000000000000000000000000000000000000000000000000000000000000000000000000000000000000000000000000000000000000000000000000000000000000000000000000000000000000000000000000000000000000000000000000226383787952853	12	Neuronal (1)	ENSSSAG00000067548	adgrl2	adhesion G protein-coupled receptor L2a [Source:ZFIN;Acc:ZDB-GENE-000607-49]	NA			A0A1S3T3G2	adgrl2
adgrl4	0	6.78499679770085	0.445	0.005	0	8	Endothelial	ENSSSAG00000075371	adgrl4	adhesion G protein-coupled receptor L4 [Source:NCBI gene (formerly Entrezgene);Acc:100380288]	100380288	adgrl4	adhesion G protein-coupled receptor L4
adora2b	0.0000000000000000000000000000000000000000000112246491748745	5.95502145727979	0.343	0.005	0.000000000000000000000000000000000000000474544493166171	Monocyte_11	Monocyte	ENSSSAG00000093669	adora2b	adenosine A2b receptor [Source:ZFIN;Acc:ZDB-GENE-060511-1]	NA			A0A1S3LQY4	adora2b
adss1	0.00000000000000000000000000000000000000000000000000000000000000000000000000000000000000000000000000000000000000000000000000000000000000000000000000000000000000000000000000000000000000000000000000655922148938282	5.47274281144608	0.272	0.006	0.000000000000000000000000000000000000000000000000000000000000000000000000000000000000000000000000000000000000000000000000000000000000000000000000000000000000000000000000000000000000000000000277304206906638	18	Muscle	ENSSSAG00000003782	adss1	adenylosuccinate synthase 1 [Source:NCBI gene;Acc:407989]	NA			A0A1S3SNP8	LOC106610855
adss2	0.00000000000000000000000000000000000000000000000000000000000000000000000000000000000000000000000000000185680073097575	3.20877219704123	0.417	0.05	0.0000000000000000000000000000000000000000000000000000000000000000000000000000000000000000000000000784999645034618	17	Glial (2)	ENSSSAG00000001368	adss2	adenylosuccinate synthase 2 [Source:NCBI gene;Acc:550502]	NA
AGAP2.1	0.0000000000000000000000000000000000000000000000000000000000525428887432866	2.80081119954636	0.286	0.04	0.00000000000000000000000000000000000000000000000000000222135570739993	12	Neuronal (1)	ENSSSAG00000081214	AGAP2	ArfGAP with GTPase domain, ankyrin repeat and PH domain 2 [Source:HGNC Symbol;Acc:HGNC:16921]	106583287	LOC106583287	arf-GAP with GTPase, ANK repeat and PH domain-containing protein 1-like	A0A1S3P553	LOC106583287
AGAP2.1	0.0000000000000000000000000000000000000000000000000000000000525428887432866	2.80081119954636	0.286	0.04	0.00000000000000000000000000000000000000000000000000000222135570739993	12	Neuronal (1)	ENSSSAG00000081214	AGAP2	ArfGAP with GTPase domain, ankyrin repeat and PH domain 2 [Source:HGNC Symbol;Acc:HGNC:16921]	106583287	LOC106583287	arf-GAP with GTPase, ANK repeat and PH domain-containing protein 1-like	A0A1S3P587	LOC106583287
AGAP2.1	0.00000000000000000000000000000000000000000000000000000000000000000000000000000000000000000000000000000000000000000000000000000000000000000000000000000000000000000000000000000000000000000000000000000000000000000000000000000512467452634992	4.08980933831974	0.571	0.039	0.000000000000000000000000000000000000000000000000000000000000000000000000000000000000000000000000000000000000000000000000000000000000000000000000000000000000000000000000000000000000000000000000000000000000000000000000216655864950495	17	Glial (2)	ENSSSAG00000081214	AGAP2	ArfGAP with GTPase domain, ankyrin repeat and PH domain 2 [Source:HGNC Symbol;Acc:HGNC:16921]	106583287	LOC106583287	arf-GAP with GTPase, ANK repeat and PH domain-containing protein 1-like	A0A1S3P553	LOC106583287
AGAP2.1	0.00000000000000000000000000000000000000000000000000000000000000000000000000000000000000000000000000000000000000000000000000000000000000000000000000000000000000000000000000000000000000000000000000000000000000000000000000000512467452634992	4.08980933831974	0.571	0.039	0.000000000000000000000000000000000000000000000000000000000000000000000000000000000000000000000000000000000000000000000000000000000000000000000000000000000000000000000000000000000000000000000000000000000000000000000000216655864950495	17	Glial (2)	ENSSSAG00000081214	AGAP2	ArfGAP with GTPase domain, ankyrin repeat and PH domain 2 [Source:HGNC Symbol;Acc:HGNC:16921]	106583287	LOC106583287	arf-GAP with GTPase, ANK repeat and PH domain-containing protein 1-like	A0A1S3P587	LOC106583287
agap3	0.00000000000000000000000000000000000000000000000000000000000000000000000000000000000000000000000000000000000000000000000000000000000000000000000000000000000000000000000000000000000000000000000000000000000000000000000000000000000000000000000000000000000000000000000000000000000000000000000000000000000000000000000068574482001079	1.70453646114421	0.268	0.086	0.0000000000000000000000000000000000000000000000000000000000000000000000000000000000000000000000000000000000000000000000000000000000000000000000000000000000000000000000000000000000000000000000000000000000000000000000000000000000000000000000000000000000000000000000000000000000000000000000000000000000000000000289912337555962	2	Intermediate Keratinocytes	ENSSSAG00000045432	agap3	ArfGAP with GTPase domain, ankyrin repeat and PH domain 3 [Source:ZFIN;Acc:ZDB-GENE-110927-1]	NA			A0A1S3LZ72	LOC106569352
agap3.1	0.00000000000000000000000000000000000000154920754479136	1.62539390994214	0.29	0.095	0.0000000000000000000000000000000000654958473711443	12	Neuronal (1)	ENSSSAG00000073179	agap3	ArfGAP with GTPase domain, ankyrin repeat and PH domain 3 [Source:ZFIN;Acc:ZDB-GENE-110927-1]	NA			A0A1S3R2Q2	LOC106599824
agbl1	0	7.5439800792543	0.485	0.015	0	18	Muscle	ENSSSAG00000070971	agbl1	ATP/GTP binding protein-like 1 [Source:ZFIN;Acc:ZDB-GENE-110207-1]	106560959	LOC106560959	cytosolic carboxypeptidase 4-like
agbl4.1	0.0000000000000000000000000000000000000000000000000000000000000000000000000000000000000000000000000000000000000000000000000000559285061954201	4.03016276605373	0.363	0.022	0.00000000000000000000000000000000000000000000000000000000000000000000000000000000000000000000000000000000000000000000000236448945642378	12	Neuronal (1)	ENSSSAG00000063825	agbl4	ATP/GTP binding protein-like 4 [Source:ZFIN;Acc:ZDB-GENE-081104-437]	NA
agbl4.1	0.00000000000000000000000000000000000000000000000000000000000000000000000000000000000000000000000000000000000000000000000000000000000000000000000000000000000000000000000000000000000000000000173181049184225	4.66193214129115	0.558	0.024	0.000000000000000000000000000000000000000000000000000000000000000000000000000000000000000000000000000000000000000000000000000000000000000000000000000000000000000000000000000000000000000073215752163615	17	Glial (2)	ENSSSAG00000063825	agbl4	ATP/GTP binding protein-like 4 [Source:ZFIN;Acc:ZDB-GENE-081104-437]	NA
agr2	0	4.18108655140637	0.25	0.021	0	6	Mucous	ENSSSAG00000073649	agr2	anterior gradient 2 [Source:NCBI gene;Acc:335616]	NA			B5XC58	AGR2
agr2.1	0	4.37444377867214	0.463	0.057	0	6	Mucous	ENSSSAG00000073304	agr2	anterior gradient 2 [Source:NCBI gene;Acc:335616]	100136468	agr2	anterior gradient 2	Q2V6Q8	AGR2
agtrap	0	5.31627084735774	0.32	0.009	0	13	Neural Crest Cells	ENSSSAG00000118776	agtrap	angiotensin II receptor-associated protein [Source:ZFIN;Acc:ZDB-GENE-050309-11]	NA			A0A1S3LEX4	agtrap
ak7a	0.00000000000000000000000000000000000000000000000000000000000000000000000000000000000000000000000000000000000000000000000000000000000000000000000000000000000000000000000000000000000000000000000000000000000000000000000000000000000000000000138471550667584	6.23627246193536	0.427	0.005	0.0000000000000000000000000000000000000000000000000000000000000000000000000000000000000000000000000000000000000000000000000000000000000000000000000000000000000000000000000000000000000000000000000000000000000000000000000000000000000000585416174757346	17	Glial (2)	ENSSSAG00000073251	ak7a	adenylate kinase 7a [Source:ZFIN;Acc:ZDB-GENE-040724-122]	106571115	LOC106571115	adenylate kinase 7-like
ak7b	0.000000000000000000000000000000000000000000000000000000000000000000000000000000000000000000000781904968466813	4.14329801921622	0.263	0.014	0.0000000000000000000000000000000000000000000000000000000000000000000000000000000000000000330565963518714	17	Glial (2)	ENSSSAG00000045547	ak7b	adenylate kinase 7b [Source:ZFIN;Acc:ZDB-GENE-050309-170]	NA
ak9	0.00000000000000000000000000000000000000000000000000000000000000000000000000000000000000000000000000000000000000000000000000000000000000000000000000000000000000000755224634634984	5.51496138568559	0.332	0.007	0.000000000000000000000000000000000000000000000000000000000000000000000000000000000000000000000000000000000000000000000000000000000000000000000000000000000000319286318784632	17	Glial (2)	ENSSSAG00000008446	ak9	adenylate kinase 9 [Source:HGNC Symbol;Acc:HGNC:33814]	NA			A0A1S3S9E4	ak9
akap12b	0	3.77706891332232	0.66	0.103	0	13	Neural Crest Cells	ENSSSAG00000007428	akap12b	A kinase (PRKA) anchor protein 12b [Source:ZFIN;Acc:ZDB-GENE-030131-9753]	NA
akap12b	0.000000000000000000000000000000000000000000000000000000000000000000000000000000000000000000000000000000000000000000000000000000000000000000000000000000000000000000000000000000000000000000000000000000000000000000247558543760772	1.53251381322662	0.281	0.09	0.0000000000000000000000000000000000000000000000000000000000000000000000000000000000000000000000000000000000000000000000000000000000000000000000000000000000000000000000000000000000000000000000000000000000000104660325545742	1	Fibroblasts (1)	ENSSSAG00000007428	akap12b	A kinase (PRKA) anchor protein 12b [Source:ZFIN;Acc:ZDB-GENE-030131-9753]	NA
akap12b	0.00000000000000000000000000000000000000142166903338653	0.895877180988798	0.281	0.111	0.0000000000000000000000000000000000601039017244824	5	Secretory	ENSSSAG00000007428	akap12b	A kinase (PRKA) anchor protein 12b [Source:ZFIN;Acc:ZDB-GENE-030131-9753]	NA
akap13	0.000000000000000000000000000000000000000000000000000000000000000000000000000000000000000000000000000000000000000000000000000000000083503232228199	1.6615369713959	0.287	0.1	0.00000000000000000000000000000000000000000000000000000000000000000000000000000000000000000000000000000000000000000000000000000353026614891157	Myeloid	Macrophages	ENSSSAG00000056674	akap13	A-kinase anchoring protein 13 [Source:ZFIN;Acc:ZDB-GENE-030131-6253]	NA
akap6.1	0.00000000000000000000000000000000000000000000000000000000000000000000000000000000000000000000000000000000000000000000000000000000000000000000000000000000000000000000000000000000000000000000000000000000000000000000000000000000000000000000000000000000000000000000000000109952079995181	5.45479447264943	0.288	0.006	0.0000000000000000000000000000000000000000000000000000000000000000000000000000000000000000000000000000000000000000000000000000000000000000000000000000000000000000000000000000000000000000000000000000000000000000000000000000000000000000000000000000000000000000000000464844408595626	12	Neuronal (1)	ENSSSAG00000069193	akap6	A kinase (PRKA) anchor protein 6 [Source:ZFIN;Acc:ZDB-GENE-120207-2]	NA
AKAP9	0.000000000000135087933028916	0.355662422911585	0.354	0.283	0.00000000571111254466346	14	Fibroblasts (2)	ENSSSAG00000005008	AKAP9	A-kinase anchoring protein 9 [Source:HGNC Symbol;Acc:HGNC:379]	NA
AKAP9	0	1.71545591471034	0.669	0.268	0	6	Mucous	ENSSSAG00000005008	AKAP9	A-kinase anchoring protein 9 [Source:HGNC Symbol;Acc:HGNC:379]	NA
AKAP9	0.0000000000000000000000000000000000000000000000000000000000000000000000000990004750346498	0.812618136240152	0.48	0.278	0.00000000000000000000000000000000000000000000000000000000000000000000418544308303989	10	Superficial Keratinocytes	ENSSSAG00000005008	AKAP9	A-kinase anchoring protein 9 [Source:HGNC Symbol;Acc:HGNC:379]	NA
AKAP9	0.0000105088058469885	0.596245745682002	0.414	0.279	0.444280784793131	9	Glial (1)	ENSSSAG00000005008	AKAP9	A-kinase anchoring protein 9 [Source:HGNC Symbol;Acc:HGNC:379]	NA
AKAP9	0.00000238124951764834	0.867333479235112	0.467	0.284	0.100672085857619	Monocyte_11	Monocyte	ENSSSAG00000005008	AKAP9	A-kinase anchoring protein 9 [Source:HGNC Symbol;Acc:HGNC:379]	NA
AKAP9	0.000000000000000230548999943778	0.839253746926292	0.493	0.278	0.00000000000974692007062311	12	Neuronal (1)	ENSSSAG00000005008	AKAP9	A-kinase anchoring protein 9 [Source:HGNC Symbol;Acc:HGNC:379]	NA
AKAP9	0.000111252780869862	0.718279298746382	0.461	0.282	1	17	Glial (2)	ENSSSAG00000005008	AKAP9	A-kinase anchoring protein 9 [Source:HGNC Symbol;Acc:HGNC:379]	NA
AKAP9.1	0.00000000000000000000000000000000000000000000000000000000000000000000000000000000000000000000000000000000000000000000000000017032980915592	1.1338424169174	0.495	0.257	0.00000000000000000000000000000000000000000000000000000000000000000000000000000000000000000000000000000000000000000000000720103334168482	6	Mucous	ENSSSAG00000059650	AKAP9	A-kinase anchoring protein 9 [Source:HGNC Symbol;Acc:HGNC:379]	106588567	akap9	A kinase (PRKA) anchor protein 9
AKAP9.1	0.00000000000000000000000000000000643027596584149	0.529591045271827	0.367	0.262	0.000000000000000000000000000271852777007881	5	Secretory	ENSSSAG00000059650	AKAP9	A-kinase anchoring protein 9 [Source:HGNC Symbol;Acc:HGNC:379]	106588567	akap9	A kinase (PRKA) anchor protein 9
AKAP9.1	0.00000000000000000000000000000000000000000000000000000000000000000000000000000000000000000000000000000000000000000000000000000000000000000000000246230773783159	1.93974128094839	0.751	0.259	0.000000000000000000000000000000000000000000000000000000000000000000000000000000000000000000000000000000000000000000000000000000000000000000104098984232306	17	Glial (2)	ENSSSAG00000059650	AKAP9	A-kinase anchoring protein 9 [Source:HGNC Symbol;Acc:HGNC:379]	106588567	akap9	A kinase (PRKA) anchor protein 9
alcamb.1	0.0000000000000000000000000000000000000000000000000000000000000000000000000000000000000000000000000000000000000000000000000000000000000000000000000000000000000000000000000000000000000000000000000000000000000000000000000000000000000648235446822635	2.42375279976121	0.349	0.07	0.00000000000000000000000000000000000000000000000000000000000000000000000000000000000000000000000000000000000000000000000000000000000000000000000000000000000000000000000000000000000000000000000000000000000000000000000000000000274054499853205	10	Superficial Keratinocytes	ENSSSAG00000075750	alcamb	activated leukocyte cell adhesion molecule b [Source:ZFIN;Acc:ZDB-GENE-030131-1768]	NA
alcamb.1	0.00000000000000000000000000000000000000000000000000000000000000000000000000000000000000000000000000000000000000000000000000000000000000000000000000000000000000000000000000000000000000000000000000000000000000000000000000000000000000000091201178394932	2.28604188970672	0.313	0.069	0.0000000000000000000000000000000000000000000000000000000000000000000000000000000000000000000000000000000000000000000000000000000000000000000000000000000000000000000000000000000000000000000000000000000000000000000000000000000000000385571221900254	5	Secretory	ENSSSAG00000075750	alcamb	activated leukocyte cell adhesion molecule b [Source:ZFIN;Acc:ZDB-GENE-030131-1768]	NA
alox12.1	0	6.15261528115368	0.5	0.008	0	5	Secretory	ENSSSAG00000066292	alox12	arachidonate 12-lipoxygenase [Source:ZFIN;Acc:ZDB-GENE-030131-1452]	NA			A0A1S3SE82	LOC106608934
alox5a	0	5.08183810381014	0.527	0.02	0	5	Secretory	ENSSSAG00000068637	alox5a	arachidonate 5-lipoxygenase a [Source:ZFIN;Acc:ZDB-GENE-090311-47]	NA
alox5ap	0	4.53172385417149	0.304	0.014	0	5	Secretory	ENSSSAG00000006974	alox5ap	arachidonate 5-lipoxygenase activating protein [Source:NCBI gene (formerly Entrezgene);Acc:100286557]	100286557	alox5ap	arachidonate 5-lipoxygenase activating protein
alx4b	0	5.12903145112394	0.509	0.02	0	13	Neural Crest Cells	ENSSSAG00000112316	alx4b	ALX homeobox 4b [Source:ZFIN;Acc:ZDB-GENE-050208-140]	NA			A0A1S3KS06	LOC106561713
ambra1a.1	0.000000000000000000000000076079740677782	1.88859426813051	0.273	0.078	0.00000000000000000000321642319663459	20	Neuronal (2)	ENSSSAG00000009870	ambra1a	autophagy/beclin-1 regulator 1a [Source:ZFIN;Acc:ZDB-GENE-111104-2]	106587104	LOC106587104	activating molecule in BECN1-regulated autophagy protein 1-like
ampd1.1	0.000000000000000000000000000000000000000000000000000000000000000000000000000000000000000000000000000000000000000000000000000000000000000000000000000000000000000000000000000000000000000000000000000000000000000000000000000000000000000000000000000000000000000000000000000000000000000000000000000000000173085409209511	5.96567139305502	0.415	0.011	0.00000000000000000000000000000000000000000000000000000000000000000000000000000000000000000000000000000000000000000000000000000000000000000000000000000000000000000000000000000000000000000000000000000000000000000000000000000000000000000000000000000000000000000000000000000000000000000000000000000731753184515049	18	Muscle	ENSSSAG00000043594	ampd1	adenosine monophosphate deaminase 1 [Source:NCBI gene (formerly Entrezgene);Acc:100196648]	100196648	ampd1	adenosine monophosphate deaminase 1
ampd2b.1	0.0000000000000000000000000000000000000000000000000000000000000000000000000000000000000000000000000000461969740086928	2.8947268042852	0.27	0.034	0.0000000000000000000000000000000000000000000000000000000000000000000000000000000000000000000000019530694701655	Dendritic_cells_5	Dendritic Cells	ENSSSAG00000016162	ampd2b	adenosine monophosphate deaminase 2b [Source:ZFIN;Acc:ZDB-GENE-070713-5]	NA
ampd2b.1	0	4.29372116225552	0.364	0.022	0	Myeloid	Macrophages	ENSSSAG00000016162	ampd2b	adenosine monophosphate deaminase 2b [Source:ZFIN;Acc:ZDB-GENE-070713-5]	NA
ampd2b.1	0.000000000000000000000000000000000000000000000000000000000000000000000000000000000000000000000000000000000000000000000000000000000000000000000000000000000000000224320540663391	4.14493433894021	0.528	0.034	0.00000000000000000000000000000000000000000000000000000000000000000000000000000000000000000000000000000000000000000000000000000000000000000000000000000000000948359949762619	20	Neuronal (2)	ENSSSAG00000016162	ampd2b	adenosine monophosphate deaminase 2b [Source:ZFIN;Acc:ZDB-GENE-070713-5]	NA
amph	0.0000000000000000000000000000000000000000000000000000000000000000000000000000000000000000000000000000000000000000000000000000000000000000000000000000000000000000000000000000000000000000000000000000000000000000000000000231444318105881	4.86698565741386	0.362	0.012	0.000000000000000000000000000000000000000000000000000000000000000000000000000000000000000000000000000000000000000000000000000000000000000000000000000000000000000000000000000000000000000000000000000000000000000000000978477143656233	12	Neuronal (1)	ENSSSAG00000046182	amph	amphiphysin [Source:ZFIN;Acc:ZDB-GENE-040426-1711]	NA			A0A1S3LUI0	amph
amph	0.0000000000000000000000000000000000000000000000000000000000000000000000000000000000000000000000000000000000000000000000000000000000000000000000000000000000000000000000000000000000000000000000000000000000000000000000000231444318105881	4.86698565741386	0.362	0.012	0.000000000000000000000000000000000000000000000000000000000000000000000000000000000000000000000000000000000000000000000000000000000000000000000000000000000000000000000000000000000000000000000000000000000000000000000978477143656233	12	Neuronal (1)	ENSSSAG00000046182	amph	amphiphysin [Source:ZFIN;Acc:ZDB-GENE-040426-1711]	NA			A0A1S3LUC9	amph
ank3a	0.000000000000000000000000000000000000000000000000000000000000000000000000000000000000000000000000000000000000000000000000000000000000000000000000000000000000000000000000000000000000000000000000000000000000000000000000000000000000000000000000000000000000000000000000000000000000000000000000000000000000000000000000874967515559786	3.13760939184784	0.377	0.063	0.0000000000000000000000000000000000000000000000000000000000000000000000000000000000000000000000000000000000000000000000000000000000000000000000000000000000000000000000000000000000000000000000000000000000000000000000000000000000000000000000000000000000000000000000000000000000000000000000000000000000000000000369910016553211	13	Neural Crest Cells	ENSSSAG00000002470	ank3a	ankyrin 3a [Source:ZFIN;Acc:ZDB-GENE-060621-1]	NA
ank3a	0.00000000000000000000000000000000000000000000000000000000000000195032816462442	2.02773698024855	0.292	0.068	0.0000000000000000000000000000000000000000000000000000000000824540238158267	18	Muscle	ENSSSAG00000002470	ank3a	ankyrin 3a [Source:ZFIN;Acc:ZDB-GENE-060621-1]	NA
ank3a	0	3.25292478186948	0.523	0.058	0	12	Neuronal (1)	ENSSSAG00000002470	ank3a	ankyrin 3a [Source:ZFIN;Acc:ZDB-GENE-060621-1]	NA
ank3a.1	0.0000000000000000000000269685454654309	0.807129468716464	0.269	0.158	0.00000000000000000114014919664202	18	Muscle	ENSSSAG00000067645	ank3a	ankyrin 3a [Source:ZFIN;Acc:ZDB-GENE-060621-1]	NA
ank3a.1	0.0000000000000000000000000000000000000000000000000000000000000000000000000000000224206820979036	1.00155709482656	0.284	0.149	0.00000000000000000000000000000000000000000000000000000000000000000000000000094787917705307	3	Basal Keratinocytes	ENSSSAG00000067645	ank3a	ankyrin 3a [Source:ZFIN;Acc:ZDB-GENE-060621-1]	NA
ank3a.1	0.00000000187192362322741	1.05729952161016	0.278	0.159	0.0000791393150191851	B_cells_10	B Cells	ENSSSAG00000067645	ank3a	ankyrin 3a [Source:ZFIN;Acc:ZDB-GENE-060621-1]	NA
ank3a.1	0.000000000000000000000000000000000000000000000000000000000000000000000000000000000000000000000000000000000000000000000000000000000000000000000000000000000000000000000000000000000000000000000000000000000000000000000000000000000000000000000000000000000000000000000000000000000000000000000000000000259016116885373	2.1777521578667	0.584	0.147	0.0000000000000000000000000000000000000000000000000000000000000000000000000000000000000000000000000000000000000000000000000000000000000000000000000000000000000000000000000000000000000000000000000000000000000000000000000000000000000000000000000000000000000000000000000000000000000000000000000109504243735629	12	Neuronal (1)	ENSSSAG00000067645	ank3a	ankyrin 3a [Source:ZFIN;Acc:ZDB-GENE-060621-1]	NA
ankef1a	0.00000000000000000000000000000000000000000000000000000000000000000000000000000000000000014648981046042	4.28889011122472	0.284	0.014	0.00000000000000000000000000000000000000000000000000000000000000000000000000000000000619314971683517	17	Glial (2)	ENSSSAG00000046589	ankef1a	ankyrin repeat and EF-hand domain containing 1a [Source:ZFIN;Acc:ZDB-GENE-041001-196]	106571587	ankef1a	ankyrin repeat and EF-hand domain containing 1a	A0A1S3MB90	LOC106571587
ankha.1	0.0000000000000000269048916149697	2.33986845263551	0.267	0.064	0.00000000000113745810280607	Monocyte_11	Monocyte	ENSSSAG00000010093	ankha	ANKH inorganic pyrophosphate transport regulator a [Source:ZFIN;Acc:ZDB-GENE-050913-33]	106590161	LOC106590161	progressive ankylosis protein homolog B-like	A0A1S3Q8S3	LOC106590161
ankha.1	0.0000000000000000269048916149697	2.33986845263551	0.267	0.064	0.00000000000113745810280607	Monocyte_11	Monocyte	ENSSSAG00000010093	ankha	ANKH inorganic pyrophosphate transport regulator a [Source:ZFIN;Acc:ZDB-GENE-050913-33]	106590161	LOC106590161	progressive ankylosis protein homolog B-like	A0A1S3Q8M4	LOC106590161
ankrd10b	0.00000000000000000000000000000000000000000000000000000000000000000000000000000000000000000000000000101567839665808	3.03930934261713	0.264	0.032	0.0000000000000000000000000000000000000000000000000000000000000000000000000000000000000000000000429398355755137	18	Muscle	ENSSSAG00000026781	ankrd10b	ankyrin repeat domain 10b [Source:ZFIN;Acc:ZDB-GENE-061013-49]	106582137	LOC106582137	ankyrin repeat domain-containing protein 10-like	A0A1S3NYM8	LOC106582137
ankrd11	0.0000000677349086574802	0.284711931694022	0.33	0.261	0.00286362873331229	10	Superficial Keratinocytes	ENSSSAG00000073160	ankrd11	ankyrin repeat domain 11 [Source:ZFIN;Acc:ZDB-GENE-030131-3932]	NA
ankrd11.1	0.000000000000000000000000000000000000000000000000000000000000000000000000000000000000000000000000000000000000000000000000000000000000526522890562436	0.766256667718923	0.326	0.211	0.0000000000000000000000000000000000000000000000000000000000000000000000000000000000000000000000000000000000000000000000000000000222598082443081	T_cells	T Cells	ENSSSAG00000068479	ankrd11	ankyrin repeat domain 11 [Source:ZFIN;Acc:ZDB-GENE-030131-3932]	106587256	LOC106587256	ankyrin repeat domain-containing protein 11-like	A0A1S3PTE7	LOC106587256
ankrd11.1	0.000000000000000000000000000000000000000000000000000000000000000000000000000000000000000000000000000000000000000000000000000000000000526522890562436	0.766256667718923	0.326	0.211	0.0000000000000000000000000000000000000000000000000000000000000000000000000000000000000000000000000000000000000000000000000000000222598082443081	T_cells	T Cells	ENSSSAG00000068479	ankrd11	ankyrin repeat domain 11 [Source:ZFIN;Acc:ZDB-GENE-030131-3932]	106587256	LOC106587256	ankyrin repeat domain-containing protein 11-like	A0A1S3PTD8	LOC106587256
ankrd11.1	0.0000000219972779380352	0.338687478526829	0.277	0.227	0.000929978919386312	8	Endothelial	ENSSSAG00000068479	ankrd11	ankyrin repeat domain 11 [Source:ZFIN;Acc:ZDB-GENE-030131-3932]	106587256	LOC106587256	ankyrin repeat domain-containing protein 11-like	A0A1S3PTE7	LOC106587256
ankrd11.1	0.0000000219972779380352	0.338687478526829	0.277	0.227	0.000929978919386312	8	Endothelial	ENSSSAG00000068479	ankrd11	ankyrin repeat domain 11 [Source:ZFIN;Acc:ZDB-GENE-030131-3932]	106587256	LOC106587256	ankyrin repeat domain-containing protein 11-like	A0A1S3PTD8	LOC106587256
ankrd13b	0.0000000000000000000000000000000000000000000000000000000000000000000000000000000000000000000000000000000000000000000000000000000000000000000000000000000000000000000000000000000000000000000000000000000000000000231181222180455	4.91843584646852	0.574	0.024	0.00000000000000000000000000000000000000000000000000000000000000000000000000000000000000000000000000000000000000000000000000000000000000000000000000000000000000000000000000000000000000000000000000000000000097736485301231	20	Neuronal (2)	ENSSSAG00000099385	ankrd13b	ankyrin repeat domain 13B [Source:ZFIN;Acc:ZDB-GENE-050913-151]	106580800	ankrd13b	ankyrin repeat domain 13B	A0A1S3NQN4	ankrd13b
ankrd13b	0.0000000000000000000000000000000000000000000000000000000000000000000000000000000000000000000000000000000000000000000000000000000000000000000000000000000000000000000000000000000000000000000000000000000000000000231181222180455	4.91843584646852	0.574	0.024	0.00000000000000000000000000000000000000000000000000000000000000000000000000000000000000000000000000000000000000000000000000000000000000000000000000000000000000000000000000000000000000000000000000000000000097736485301231	20	Neuronal (2)	ENSSSAG00000099385	ankrd13b	ankyrin repeat domain 13B [Source:ZFIN;Acc:ZDB-GENE-050913-151]	106580800	ankrd13b	ankyrin repeat domain 13B	A0A1S3NR51	ankrd13b
ankrd13b	0.00000000000000000000000000000000000000000000000000000000000000000000000000000000000000000000000000000000000000000000000000000000000000000000000000000000000000000000000000000000000000000000000000000000000000000000000000000000000000000000000000000000000000000000000000000000000495498599020283	4.31810483325825	0.362	0.017	0.000000000000000000000000000000000000000000000000000000000000000000000000000000000000000000000000000000000000000000000000000000000000000000000000000000000000000000000000000000000000000000000000000000000000000000000000000000000000000000000000000000000000000000000000000000209481942707805	12	Neuronal (1)	ENSSSAG00000099385	ankrd13b	ankyrin repeat domain 13B [Source:ZFIN;Acc:ZDB-GENE-050913-151]	106580800	ankrd13b	ankyrin repeat domain 13B	A0A1S3NQN4	ankrd13b
ankrd13b	0.00000000000000000000000000000000000000000000000000000000000000000000000000000000000000000000000000000000000000000000000000000000000000000000000000000000000000000000000000000000000000000000000000000000000000000000000000000000000000000000000000000000000000000000000000000000000495498599020283	4.31810483325825	0.362	0.017	0.000000000000000000000000000000000000000000000000000000000000000000000000000000000000000000000000000000000000000000000000000000000000000000000000000000000000000000000000000000000000000000000000000000000000000000000000000000000000000000000000000000000000000000000000000000209481942707805	12	Neuronal (1)	ENSSSAG00000099385	ankrd13b	ankyrin repeat domain 13B [Source:ZFIN;Acc:ZDB-GENE-050913-151]	106580800	ankrd13b	ankyrin repeat domain 13B	A0A1S3NR51	ankrd13b
ankrd13b.1	0	4.87754550787143	0.583	0.024	0	5	Secretory	ENSSSAG00000083032	ankrd13b	ankyrin repeat domain 13B [Source:ZFIN;Acc:ZDB-GENE-050913-151]	NA			A0A1S3SYR9	LOC106612649
ankrd13b.1	0.0000000000000000000000000000000000000000000000000000000000000000000000000000000000000000000000000000000000000000000000000000000000000000000000000000000000000000000000000000000000000000000000000000000000000000000000000000000000000000000000000000000000000000000000000000000000000000000000000000000000000000000000000000000000691691904177745	3.33428006537729	0.421	0.037	0.00000000000000000000000000000000000000000000000000000000000000000000000000000000000000000000000000000000000000000000000000000000000000000000000000000000000000000000000000000000000000000000000000000000000000000000000000000000000000000000000000000000000000000000000000000000000000000000000000000000000000000000000000000292426586329225	12	Neuronal (1)	ENSSSAG00000083032	ankrd13b	ankyrin repeat domain 13B [Source:ZFIN;Acc:ZDB-GENE-050913-151]	NA			A0A1S3SYR9	LOC106612649
ANKS1A	0.0000000000000000000000000000000000000000000000000000000000000000000000000000000000000000000000000000000000000000000000187789277254294	2.04297897145007	0.268	0.077	0.000000000000000000000000000000000000000000000000000000000000000000000000000000000000000000000000000000000000000000793916727447979	13	Neural Crest Cells	ENSSSAG00000078820	ANKS1A	ankyrin repeat and sterile alpha motif domain containing 1A [Source:HGNC Symbol;Acc:HGNC:20961]	NA
ano1	0	3.47753014384776	0.338	0.034	0	5	Secretory	ENSSSAG00000079761	ano1	anoctamin 1, calcium activated chloride channel [Source:ZFIN;Acc:ZDB-GENE-121127-3]	106561971	LOC106561971	anoctamin-1-like	A0A1S3PTV4	LOC106587130
ano1	0	3.47753014384776	0.338	0.034	0	5	Secretory	ENSSSAG00000079761	ano1	anoctamin 1, calcium activated chloride channel [Source:ZFIN;Acc:ZDB-GENE-121127-3]	106561971	LOC106561971	anoctamin-1-like	A0A1S3KTC2	LOC106561971
ano1	0	3.47753014384776	0.338	0.034	0	5	Secretory	ENSSSAG00000079761	ano1	anoctamin 1, calcium activated chloride channel [Source:ZFIN;Acc:ZDB-GENE-121127-3]	106561971	LOC106561971	anoctamin-1-like	A0A1S3KUE4	LOC106561971
ano1	0	3.47753014384776	0.338	0.034	0	5	Secretory	ENSSSAG00000079761	ano1	anoctamin 1, calcium activated chloride channel [Source:ZFIN;Acc:ZDB-GENE-121127-3]	106561971	LOC106561971	anoctamin-1-like	A0A1S3KTL2	LOC106561971
ano1.1	0.000000000000000000000000000556384832395277	2.20991876998854	0.258	0.058	0.0000000000000000000000235222815591751	20	Neuronal (2)	ENSSSAG00000043408	ano1	anoctamin 1, calcium activated chloride channel [Source:ZFIN;Acc:ZDB-GENE-121127-3]	106587130	LOC106587130	anoctamin-1-like
ano5	0.0000000000000000000000000000000000000000000000000027056979902078	2.63878981910247	0.298	0.048	0.000000000000000000000000000000000000000000000114388793932015	20	Neuronal (2)	ENSSSAG00000068469	ano5	anoctamin 5a [Source:ZFIN;Acc:ZDB-GENE-091013-2]	106584769	ano5a	anoctamin 5a	A0A1S3PDV5	ano5
ano5	0.0000000000000000000000000000000000000000000000000027056979902078	2.63878981910247	0.298	0.048	0.000000000000000000000000000000000000000000000114388793932015	20	Neuronal (2)	ENSSSAG00000068469	ano5	anoctamin 5a [Source:ZFIN;Acc:ZDB-GENE-091013-2]	106584769	ano5a	anoctamin 5a	A0A1S3PDW4	ano5
ano8b	0	5.13012092034285	0.555	0.019	0	18	Muscle	ENSSSAG00000038622	ano8b	anoctamin 8b [Source:ZFIN;Acc:ZDB-GENE-121024-1]	NA			A0A1S3KJY3	LOC106560570
ano8b	0	5.13012092034285	0.555	0.019	0	18	Muscle	ENSSSAG00000038622	ano8b	anoctamin 8b [Source:ZFIN;Acc:ZDB-GENE-121024-1]	NA			A0A1S3KKA7	LOC106560570
ano8b	0.0000000000000000000000000000000000000000000000000000000000000000000000000000000000000000000000000000000000000000000000000000000000000000000000000474096725190672	3.7167147094081	0.312	0.023	0.0000000000000000000000000000000000000000000000000000000000000000000000000000000000000000000000000000000000000000000000000000000000000000000020043387250886	17	Glial (2)	ENSSSAG00000038622	ano8b	anoctamin 8b [Source:ZFIN;Acc:ZDB-GENE-121024-1]	NA			A0A1S3KJY3	LOC106560570
ano8b	0.0000000000000000000000000000000000000000000000000000000000000000000000000000000000000000000000000000000000000000000000000000000000000000000000000474096725190672	3.7167147094081	0.312	0.023	0.0000000000000000000000000000000000000000000000000000000000000000000000000000000000000000000000000000000000000000000000000000000000000000000020043387250886	17	Glial (2)	ENSSSAG00000038622	ano8b	anoctamin 8b [Source:ZFIN;Acc:ZDB-GENE-121024-1]	NA			A0A1S3KKA7	LOC106560570
ANTXR1.1	0	4.19281483418413	0.251	0.016	0	1	Fibroblasts (1)	ENSSSAG00000078628	ANTXR1	ANTXR cell adhesion molecule 1 [Source:HGNC Symbol;Acc:HGNC:21014]	NA
anxa1a	0.000000000000000329762591566845	1.3766639175713	0.272	0.11	0.0000000000139413730836715	14	Fibroblasts (2)	ENSSSAG00000071582	anxa1a	annexin A1a [Source:ZFIN;Acc:ZDB-GENE-030131-6664]	NA
anxa1a.2	0.000000000000000000000000000000000000000000000312259744519375	1.08505672213349	0.346	0.17	0.0000000000000000000000000000000000000000132014052190456	10	Superficial Keratinocytes	ENSSSAG00000095182	anxa1a	annexin A1a [Source:ZFIN;Acc:ZDB-GENE-030131-6664]	106585707	LOC106585707	annexin A1-like	A0A1S3PH49	LOC106585350
anxa1a.2	0.000000000000000000000000000000000000000000000312259744519375	1.08505672213349	0.346	0.17	0.0000000000000000000000000000000000000000132014052190456	10	Superficial Keratinocytes	ENSSSAG00000095182	anxa1a	annexin A1a [Source:ZFIN;Acc:ZDB-GENE-030131-6664]	106585350	LOC106585350	annexin A1-like	A0A1S3PH49	LOC106585350
anxa1a.2	0.000000000000000000000000000000000000000000000000000000000000000000000000000000000000000000000000000000000000000000000000000000000000000000000000000000000000000000000000000000000000000000000039118745291529	1.34478700744903	0.352	0.148	0.00000000000000000000000000000000000000000000000000000000000000000000000000000000000000000000000000000000000000000000000000000000000000000000000000000000000000000000000000000000000000000165382319468997	2	Intermediate Keratinocytes	ENSSSAG00000095182	anxa1a	annexin A1a [Source:ZFIN;Acc:ZDB-GENE-030131-6664]	106585707	LOC106585707	annexin A1-like	A0A1S3PH49	LOC106585350
anxa1a.2	0.000000000000000000000000000000000000000000000000000000000000000000000000000000000000000000000000000000000000000000000000000000000000000000000000000000000000000000000000000000000000000000000039118745291529	1.34478700744903	0.352	0.148	0.00000000000000000000000000000000000000000000000000000000000000000000000000000000000000000000000000000000000000000000000000000000000000000000000000000000000000000000000000000000000000000165382319468997	2	Intermediate Keratinocytes	ENSSSAG00000095182	anxa1a	annexin A1a [Source:ZFIN;Acc:ZDB-GENE-030131-6664]	106585350	LOC106585350	annexin A1-like	A0A1S3PH49	LOC106585350
anxa1a.2	0.000000000000000000000000000000000000000000000000000000000000000000446930837642876	0.8903425170519	0.299	0.165	0.0000000000000000000000000000000000000000000000000000000000000188948950230279	3	Basal Keratinocytes	ENSSSAG00000095182	anxa1a	annexin A1a [Source:ZFIN;Acc:ZDB-GENE-030131-6664]	106585707	LOC106585707	annexin A1-like	A0A1S3PH49	LOC106585350
anxa1a.2	0.000000000000000000000000000000000000000000000000000000000000000000446930837642876	0.8903425170519	0.299	0.165	0.0000000000000000000000000000000000000000000000000000000000000188948950230279	3	Basal Keratinocytes	ENSSSAG00000095182	anxa1a	annexin A1a [Source:ZFIN;Acc:ZDB-GENE-030131-6664]	106585350	LOC106585350	annexin A1-like	A0A1S3PH49	LOC106585350
anxa3a	0.0000000000000000000000000000000000000000000000000000000000000000000000000000000000000000000000000000000000000000000000000000000000000000000000000000000000000000000000000000000000000000000000000000000000000000000022248787949541	2.69211482125348	0.297	0.051	0.0000000000000000000000000000000000000000000000000000000000000000000000000000000000000000000000000000000000000000000000000000000000000000000000000000000000000000000000000000000000000000000000000000000000000000940612008142743	10	Superficial Keratinocytes	ENSSSAG00000073808	anxa3a	annexin A3a [Source:ZFIN;Acc:ZDB-GENE-040912-58]	106570892	LOC106570892	annexin A3-like	A0A1S3M7G8	LOC106570892
AOPEP	0.00000000000000000000000000000000000000000000000000000000000000000000000706423614472656	1.96146276073053	0.385	0.103	0.000000000000000000000000000000000000000000000000000000000000000000298654711490605	17	Glial (2)	ENSSSAG00000061179	AOPEP	aminopeptidase O (putative) [Source:HGNC Symbol;Acc:HGNC:1361]	106585155	aopep	aminopeptidase O (putative)
apaf1	0.00000000000000151810973133817	1.42823085441893	0.267	0.105	0.000000000064181125111784	20	Neuronal (2)	ENSSSAG00000015477	apaf1	apoptotic peptidase activating factor 1 [Source:NCBI gene;Acc:58131]	NA
apaf1.1	0.000000000000000000000000000000000000000000000000000000000000000000000000000000000000000000000000000000000000227489369539183	2.49684036616225	0.422	0.084	0.00000000000000000000000000000000000000000000000000000000000000000000000000000000000000000000000000000000961756807600805	17	Glial (2)	ENSSSAG00000044247	apaf1	apoptotic peptidase activating factor 1 [Source:NCBI gene;Acc:58131]	NA			A0A1S3SI21	LOC106609566
apaf1.1	0.000000000000000000000000000000000000000000000000000000000000000000000000000000000000000000000000000000000000227489369539183	2.49684036616225	0.422	0.084	0.00000000000000000000000000000000000000000000000000000000000000000000000000000000000000000000000000000000961756807600805	17	Glial (2)	ENSSSAG00000044247	apaf1	apoptotic peptidase activating factor 1 [Source:NCBI gene;Acc:58131]	NA			A0A1S3SI19	LOC106609566
apbb1ip	0.000000000000000000000000000000000000000000000000000000000000000000000000000000000000000000879889693733483	2.04490592741836	0.372	0.108	0.0000000000000000000000000000000000000000000000000000000000000000000000000000000000000371990965819705	Dendritic_cells_5	Dendritic Cells	ENSSSAG00000072025	apbb1ip	amyloid beta (A4) precursor protein-binding, family B, member 1 interacting protein [Source:NCBI gene;Acc:393607]	106590233	apbb1ip	amyloid beta (A4) precursor protein-binding, family B, member 1 interacting protein
apbb1ip	0.000000000000000000000000000000000000000000000000000000000000000000000000000000000000000000000000000000000000000000000000000000000119918881796374	1.64087951827291	0.307	0.103	0.00000000000000000000000000000000000000000000000000000000000000000000000000000000000000000000000000000000000000000000000000000506981056570531	Myeloid	Macrophages	ENSSSAG00000072025	apbb1ip	amyloid beta (A4) precursor protein-binding, family B, member 1 interacting protein [Source:NCBI gene;Acc:393607]	106590233	apbb1ip	amyloid beta (A4) precursor protein-binding, family B, member 1 interacting protein
apbb1ip	0.00000000000000000000000000000000000000000000000000000000000000000000000000000000000000000000000000000000000000000000000000000000000000000000000000000000000000000000000000000000000000000000000000000000000000000000000000000000000000000000000000000000000000000000000000000106088234867884	1.58465937324914	0.253	0.086	0.0000000000000000000000000000000000000000000000000000000000000000000000000000000000000000000000000000000000000000000000000000000000000000000000000000000000000000000000000000000000000000000000000000000000000000000000000000000000000000000000000000000000000000000000000448509230550952	T_cells	T Cells	ENSSSAG00000072025	apbb1ip	amyloid beta (A4) precursor protein-binding, family B, member 1 interacting protein [Source:NCBI gene;Acc:393607]	106590233	apbb1ip	amyloid beta (A4) precursor protein-binding, family B, member 1 interacting protein
apbb1ip	0.0000000000000000000105315155556051	1.4671787875406	0.287	0.111	0.000000000000000445240883144318	B_cells_10	B Cells	ENSSSAG00000072025	apbb1ip	amyloid beta (A4) precursor protein-binding, family B, member 1 interacting protein [Source:NCBI gene;Acc:393607]	106590233	apbb1ip	amyloid beta (A4) precursor protein-binding, family B, member 1 interacting protein
apbb1ip	0.000000000000000000000000000000000000000000000000000133838005101807	2.04639426030523	0.37	0.109	0.00000000000000000000000000000000000000000000000565826934168911	Neutrophil_cells_7	Neutrophils	ENSSSAG00000072025	apbb1ip	amyloid beta (A4) precursor protein-binding, family B, member 1 interacting protein [Source:NCBI gene;Acc:393607]	106590233	apbb1ip	amyloid beta (A4) precursor protein-binding, family B, member 1 interacting protein
apbb1ip	0.0000000000000000000000152276788922415	2.5329068528334	0.562	0.111	0.000000000000000000643780580527293	Monocyte_11	Monocyte	ENSSSAG00000072025	apbb1ip	amyloid beta (A4) precursor protein-binding, family B, member 1 interacting protein [Source:NCBI gene;Acc:393607]	106590233	apbb1ip	amyloid beta (A4) precursor protein-binding, family B, member 1 interacting protein
apbb2	0.000000000000000000000000000000000000000000000000000000000000000000000000000000000000000000000000000000000000000000000000000000000000000000000000000000000000000000000000000000000000000000000000000000000000000000000000000000000000000000000000000000000000000000000000000000000000000000000000000000000000000000000000088978611293699	5.46347933879001	0.39	0.008	0.00000000000000000000000000000000000000000000000000000000000000000000000000000000000000000000000000000000000000000000000000000000000000000000000000000000000000000000000000000000000000000000000000000000000000000000000000000000000000000000000000000000000000000000000000000000000000000000000000000000000000000000376174874966371	12	Neuronal (1)	ENSSSAG00000001918	apbb2	amyloid beta precursor protein binding family B member 2 [Source:HGNC Symbol;Acc:HGNC:582]	NA			A0A1S3RU76	apbb2
apbb2	0.000000000000000000000000000000000000000000000000000000000000000000000000000000000000000000000000000000000000000000000000000000000000000000000000000000000000000000000000000000000000000000000000000000000000000000000000000000000000000000000000000000000000000000000000000000000000000000000000000000000000000000000000088978611293699	5.46347933879001	0.39	0.008	0.00000000000000000000000000000000000000000000000000000000000000000000000000000000000000000000000000000000000000000000000000000000000000000000000000000000000000000000000000000000000000000000000000000000000000000000000000000000000000000000000000000000000000000000000000000000000000000000000000000000000000000000376174874966371	12	Neuronal (1)	ENSSSAG00000001918	apbb2	amyloid beta precursor protein binding family B member 2 [Source:HGNC Symbol;Acc:HGNC:582]	NA			A0A1S3RSK8	apbb2
APOD	0.00000000000000000000000000000000000000000000000000000000000000000000000000000000000000000000000000000000000000000000000000000000000000522746051434624	2.08185339078632	0.279	0.069	0.000000000000000000000000000000000000000000000000000000000000000000000000000000000000000000000000000000000000000000000000000000000221001348165016	13	Neural Crest Cells	ENSSSAG00000077906	APOD		100196408	apod	apolipoprotein D	B5XEY8	APOD
APOD	0.00000000000000000000000000000000000000000000000000000000000000000000000000000000000000000000000000000000000000000000000000000000000000522746051434624	2.08185339078632	0.279	0.069	0.000000000000000000000000000000000000000000000000000000000000000000000000000000000000000000000000000000000000000000000000000000000221001348165016	13	Neural Crest Cells	ENSSSAG00000077906	APOD		100196408	apod	apolipoprotein D-like	B5XEY8	APOD
APOD	0.00000000000000000000000000000000000000000000000000000000000000000000000000000000000000000000000000000000000000000000000000000000000000522746051434624	2.08185339078632	0.279	0.069	0.000000000000000000000000000000000000000000000000000000000000000000000000000000000000000000000000000000000000000000000000000000000221001348165016	13	Neural Crest Cells	ENSSSAG00000077906	APOD		100196408	apod	apolipoprotein D-like	A0A1S3QAT7	LOC106590494
APOD	0.00000000000000000000000000000000000000000000000000000000000000000000000000000000000000000000000000000000000000000000000000000000000000522746051434624	2.08185339078632	0.279	0.069	0.000000000000000000000000000000000000000000000000000000000000000000000000000000000000000000000000000000000000000000000000000000000221001348165016	13	Neural Crest Cells	ENSSSAG00000077906	APOD		106590494	LOC106590494	apolipoprotein D-like	B5XEY8	APOD
APOD	0.00000000000000000000000000000000000000000000000000000000000000000000000000000000000000000000000000000000000000000000000000000000000000522746051434624	2.08185339078632	0.279	0.069	0.000000000000000000000000000000000000000000000000000000000000000000000000000000000000000000000000000000000000000000000000000000000221001348165016	13	Neural Crest Cells	ENSSSAG00000077906	APOD		106590494	LOC106590494	apolipoprotein D	A0A1S3QAT7	LOC106590494
APOD	0.00000000000000000000000000000000000000000000000000000000000000000000000000000000000000000000000000000000000000000000000000000000000000522746051434624	2.08185339078632	0.279	0.069	0.000000000000000000000000000000000000000000000000000000000000000000000000000000000000000000000000000000000000000000000000000000000221001348165016	13	Neural Crest Cells	ENSSSAG00000077906	APOD		106590494	LOC106590494	apolipoprotein D	B5XEY8	APOD
APOD	0.00000000000000000000000000000000000000000000000000000000000000000000000000000000000000000000000000000000000000000000000000000000000000522746051434624	2.08185339078632	0.279	0.069	0.000000000000000000000000000000000000000000000000000000000000000000000000000000000000000000000000000000000000000000000000000000000221001348165016	13	Neural Crest Cells	ENSSSAG00000077906	APOD		106590494	LOC106590494	apolipoprotein D-like	A0A1S3QAT7	LOC106590494
APOD	0.00000000000000000000000000000000000000000000000000000000000000000000000000000000000000000000000000000000000000000000000000000000000000522746051434624	2.08185339078632	0.279	0.069	0.000000000000000000000000000000000000000000000000000000000000000000000000000000000000000000000000000000000000000000000000000000000221001348165016	13	Neural Crest Cells	ENSSSAG00000077906	APOD		100196408	apod	apolipoprotein D	A0A1S3QAT7	LOC106590494
APOD	0.00000000000000000000000000000000000000000000000000000000000000000000000000000000000000000000000000000000000000000000000000000000000000000000000000000000000000000000000000000000000000000000000000000000000000000000000000000000000000000000000000000000000178214908668449	2.67654670018753	0.363	0.065	0.00000000000000000000000000000000000000000000000000000000000000000000000000000000000000000000000000000000000000000000000000000000000000000000000000000000000000000000000000000000000000000000000000000000000000000000000000000000000000000000000000000007534391693776	10	Superficial Keratinocytes	ENSSSAG00000077906	APOD		100196408	apod	apolipoprotein D	B5XEY8	APOD
APOD	0.00000000000000000000000000000000000000000000000000000000000000000000000000000000000000000000000000000000000000000000000000000000000000000000000000000000000000000000000000000000000000000000000000000000000000000000000000000000000000000000000000000000000178214908668449	2.67654670018753	0.363	0.065	0.00000000000000000000000000000000000000000000000000000000000000000000000000000000000000000000000000000000000000000000000000000000000000000000000000000000000000000000000000000000000000000000000000000000000000000000000000000000000000000000000000000007534391693776	10	Superficial Keratinocytes	ENSSSAG00000077906	APOD		100196408	apod	apolipoprotein D-like	B5XEY8	APOD
APOD	0.00000000000000000000000000000000000000000000000000000000000000000000000000000000000000000000000000000000000000000000000000000000000000000000000000000000000000000000000000000000000000000000000000000000000000000000000000000000000000000000000000000000000178214908668449	2.67654670018753	0.363	0.065	0.00000000000000000000000000000000000000000000000000000000000000000000000000000000000000000000000000000000000000000000000000000000000000000000000000000000000000000000000000000000000000000000000000000000000000000000000000000000000000000000000000000007534391693776	10	Superficial Keratinocytes	ENSSSAG00000077906	APOD		100196408	apod	apolipoprotein D-like	A0A1S3QAT7	LOC106590494
APOD	0.00000000000000000000000000000000000000000000000000000000000000000000000000000000000000000000000000000000000000000000000000000000000000000000000000000000000000000000000000000000000000000000000000000000000000000000000000000000000000000000000000000000000178214908668449	2.67654670018753	0.363	0.065	0.00000000000000000000000000000000000000000000000000000000000000000000000000000000000000000000000000000000000000000000000000000000000000000000000000000000000000000000000000000000000000000000000000000000000000000000000000000000000000000000000000000007534391693776	10	Superficial Keratinocytes	ENSSSAG00000077906	APOD		106590494	LOC106590494	apolipoprotein D-like	B5XEY8	APOD
APOD	0.00000000000000000000000000000000000000000000000000000000000000000000000000000000000000000000000000000000000000000000000000000000000000000000000000000000000000000000000000000000000000000000000000000000000000000000000000000000000000000000000000000000000178214908668449	2.67654670018753	0.363	0.065	0.00000000000000000000000000000000000000000000000000000000000000000000000000000000000000000000000000000000000000000000000000000000000000000000000000000000000000000000000000000000000000000000000000000000000000000000000000000000000000000000000000000007534391693776	10	Superficial Keratinocytes	ENSSSAG00000077906	APOD		106590494	LOC106590494	apolipoprotein D	A0A1S3QAT7	LOC106590494
APOD	0.00000000000000000000000000000000000000000000000000000000000000000000000000000000000000000000000000000000000000000000000000000000000000000000000000000000000000000000000000000000000000000000000000000000000000000000000000000000000000000000000000000000000178214908668449	2.67654670018753	0.363	0.065	0.00000000000000000000000000000000000000000000000000000000000000000000000000000000000000000000000000000000000000000000000000000000000000000000000000000000000000000000000000000000000000000000000000000000000000000000000000000000000000000000000000000007534391693776	10	Superficial Keratinocytes	ENSSSAG00000077906	APOD		106590494	LOC106590494	apolipoprotein D	B5XEY8	APOD
APOD	0.00000000000000000000000000000000000000000000000000000000000000000000000000000000000000000000000000000000000000000000000000000000000000000000000000000000000000000000000000000000000000000000000000000000000000000000000000000000000000000000000000000000000178214908668449	2.67654670018753	0.363	0.065	0.00000000000000000000000000000000000000000000000000000000000000000000000000000000000000000000000000000000000000000000000000000000000000000000000000000000000000000000000000000000000000000000000000000000000000000000000000000000000000000000000000000007534391693776	10	Superficial Keratinocytes	ENSSSAG00000077906	APOD		106590494	LOC106590494	apolipoprotein D-like	A0A1S3QAT7	LOC106590494
APOD	0.00000000000000000000000000000000000000000000000000000000000000000000000000000000000000000000000000000000000000000000000000000000000000000000000000000000000000000000000000000000000000000000000000000000000000000000000000000000000000000000000000000000000178214908668449	2.67654670018753	0.363	0.065	0.00000000000000000000000000000000000000000000000000000000000000000000000000000000000000000000000000000000000000000000000000000000000000000000000000000000000000000000000000000000000000000000000000000000000000000000000000000000000000000000000000000007534391693776	10	Superficial Keratinocytes	ENSSSAG00000077906	APOD		100196408	apod	apolipoprotein D	A0A1S3QAT7	LOC106590494
apoeb	0.00000000452166531649615	0.412664111715805	0.448	0.336	0.000191162444585508	11	Red Blood Cells	ENSSSAG00000085443	apoeb	apolipoprotein Eb [Source:NCBI gene;Acc:30314]	NA			A0A1S3N6Y0	LOC106577506
apoeb	0.0000000000000000000000000000000000000000000000441599427024579	0.726297721087441	0.475	0.318	0.00000000000000000000000000000000000000000186694989763181	2	Intermediate Keratinocytes	ENSSSAG00000085443	apoeb	apolipoprotein Eb [Source:NCBI gene;Acc:30314]	NA			A0A1S3N6Y0	LOC106577506
apoeb	0	1.82259139598819	0.667	0.312	0	3	Basal Keratinocytes	ENSSSAG00000085443	apoeb	apolipoprotein Eb [Source:NCBI gene;Acc:30314]	NA			A0A1S3N6Y0	LOC106577506
apoeb.1	0.0000000142940792215166	0.466028026630544	0.426	0.322	0.000604310787248056	11	Red Blood Cells	ENSSSAG00000120281	apoeb	apolipoprotein Eb [Source:NCBI gene;Acc:30314]	NA			A0A1S3RXT3	LOC106605689
apoeb.1	0.0000000000000000000000000000000000000000000407958748546143	0.682512750231227	0.452	0.305	0.00000000000000000000000000000000000000172472720122853	2	Intermediate Keratinocytes	ENSSSAG00000120281	apoeb	apolipoprotein Eb [Source:NCBI gene;Acc:30314]	NA			A0A1S3RXT3	LOC106605689
apoeb.1	0	1.55864044061127	0.612	0.301	0	3	Basal Keratinocytes	ENSSSAG00000120281	apoeb	apolipoprotein Eb [Source:NCBI gene;Acc:30314]	NA			A0A1S3RXT3	LOC106605689
arap3.1	0	4.154855854348	0.318	0.019	0	8	Endothelial	ENSSSAG00000059339	arap3	ArfGAP with RhoGAP domain, ankyrin repeat and PH domain 3 [Source:ZFIN;Acc:ZDB-GENE-091019-1]	NA
ARFGEF1.1	0.0000000000000129327225792034	2.01250305949642	0.324	0.086	0.000000000546756712480983	Monocyte_11	Monocyte	ENSSSAG00000080482	ARFGEF1	ADP ribosylation factor guanine nucleotide exchange factor 1 [Source:HGNC Symbol;Acc:HGNC:15772]	NA
arfgef2	0.0000000000000000000000000000000000000000000000000000000000000000000000000000000000000000000000000000000000000000000000000000000000000000000000000000000000000000000000000000000000000000000000000000000000000000000000351023759361726	2.6169846132578	0.253	0.044	0.00000000000000000000000000000000000000000000000000000000000000000000000000000000000000000000000000000000000000000000000000000000000000000000000000000000000000000000000000000000000000000000000000000000000000000148402314745357	6	Mucous	ENSSSAG00000063889	arfgef2	ADP-ribosylation factor guanine nucleotide-exchange factor 2 (brefeldin A-inhibited) [Source:ZFIN;Acc:ZDB-GENE-090312-50]	NA
arfgef3	0	3.1987147580202	0.347	0.042	0	6	Mucous	ENSSSAG00000072833	arfgef3	ARFGEF family member 3 [Source:ZFIN;Acc:ZDB-GENE-081107-37]	106589681	arfgef3	ARFGEF family member 3	A0A1S3Q649	arfgef3
arfip2	0	4.38553192993175	0.304	0.015	0	6	Mucous	ENSSSAG00000090083	arfip2	ADP-ribosylation factor interacting protein 2b [Source:ZFIN;Acc:ZDB-GENE-050417-131]	NA			A0A1S3L381	arfip2
arfip2	0	4.38553192993175	0.304	0.015	0	6	Mucous	ENSSSAG00000090083	arfip2	ADP-ribosylation factor interacting protein 2b [Source:ZFIN;Acc:ZDB-GENE-050417-131]	NA			A0A1S3L2T4	arfip2
arfip2	0	4.38553192993175	0.304	0.015	0	6	Mucous	ENSSSAG00000090083	arfip2	ADP-ribosylation factor interacting protein 2b [Source:ZFIN;Acc:ZDB-GENE-050417-131]	NA			A0A1S3L2W6	arfip2
arfip2	0	4.38553192993175	0.304	0.015	0	6	Mucous	ENSSSAG00000090083	arfip2	ADP-ribosylation factor interacting protein 2b [Source:ZFIN;Acc:ZDB-GENE-050417-131]	NA			A0A1S3L400	arfip2
arfip2	0	4.38553192993175	0.304	0.015	0	6	Mucous	ENSSSAG00000090083	arfip2	ADP-ribosylation factor interacting protein 2b [Source:ZFIN;Acc:ZDB-GENE-050417-131]	NA			A0A1S3L2S5	arfip2
ARGI2	0.000000000178417136786285	0.291265000372231	0.632	0.547	0.00000754294129191375	18	Muscle	ENSSSAG00000065140	ARGI2	arginase 2 [Source:ZFIN;Acc:ZDB-GENE-030131-1334]	106611485	LOC106611485	arginase-2, mitochondrial-like	C0H9C1	ARGI2
ARGI2	0.000000717808784812629	0.279482311587623	0.627	0.545	0.0303468019955235	9	Glial (1)	ENSSSAG00000065140	ARGI2	arginase 2 [Source:ZFIN;Acc:ZDB-GENE-030131-1334]	106611485	LOC106611485	arginase-2, mitochondrial-like	C0H9C1	ARGI2
ARGI2	0.0000000000137424525103027	0.456270788659305	0.701	0.545	0.000000580989664778066	17	Glial (2)	ENSSSAG00000065140	ARGI2	arginase 2 [Source:ZFIN;Acc:ZDB-GENE-030131-1334]	106611485	LOC106611485	arginase-2, mitochondrial-like	C0H9C1	ARGI2
arhg4	0.000000000000000000000000000000000000000000000000000000000000000000000000000000000000000167814264386739	3.48724970194107	0.356	0.036	0.00000000000000000000000000000000000000000000000000000000000000000000000000000000000709468365547815	20	Neuronal (2)	ENSSSAG00000067603	arhg4	Rho guanine nucleotide exchange factor 4 [Source:NCBI gene (formerly Entrezgene);Acc:100380335]	100380335	arhg4	Rho guanine nucleotide exchange factor 4	C0H9S6	ARHG4
arhgap12a	0.0000000000000000000000000000000000000000000000000000000000000000000000000000000000000000000000000763450999879191	1.74377993845666	0.256	0.079	0.00000000000000000000000000000000000000000000000000000000000000000000000000000000000000000000322764179218925	10	Superficial Keratinocytes	ENSSSAG00000080933	arhgap12a	Rho GTPase activating protein 12a [Source:ZFIN;Acc:ZDB-GENE-050809-38]	NA
arhgap15	0.000000000000000000000000000000000000000000000000000000000000000000000000000000000000000000000000000000000000000000000000000000000000000000000210055506363826	2.03941337983538	0.26	0.064	0.00000000000000000000000000000000000000000000000000000000000000000000000000000000000000000000000000000000000000000000000000000000000000000888051664254346	Myeloid	Macrophages	ENSSSAG00000081610	arhgap15	Rho GTPase activating protein 15 [Source:ZFIN;Acc:ZDB-GENE-070912-314]	106586330	arhgap15	Rho GTPase activating protein 15	C0H9Q6	RHG15
arhgap15	0.00000000000000000000000000000000000000000000000000738993310734721	2.36063274265943	0.362	0.071	0.000000000000000000000000000000000000000000000312424201979318	B_cells_10	B Cells	ENSSSAG00000081610	arhgap15	Rho GTPase activating protein 15 [Source:ZFIN;Acc:ZDB-GENE-070912-314]	106586330	arhgap15	Rho GTPase activating protein 15	C0H9Q6	RHG15
arhgap15	0.000000000000000000000000000000000000000000000000043495637407547	2.34509098942496	0.304	0.07	0.00000000000000000000000000000000000000000000183886506267886	Neutrophil_cells_7	Neutrophils	ENSSSAG00000081610	arhgap15	Rho GTPase activating protein 15 [Source:ZFIN;Acc:ZDB-GENE-070912-314]	106586330	arhgap15	Rho GTPase activating protein 15	C0H9Q6	RHG15
arhgap17b	0.0000000000000000133015929484391	1.3281788475959	0.261	0.109	0.000000000000562351445081158	B_cells_10	B Cells	ENSSSAG00000038601	arhgap17b	Rho GTPase activating protein 17b [Source:ZFIN;Acc:ZDB-GENE-080220-26]	NA
arhgap24	0.0000000000000000000000000000000000000000000000000000000000000000000000000000000000000000000000000000000000000000247927353175438	3.01583310860301	0.268	0.039	0.0000000000000000000000000000000000000000000000000000000000000000000000000000000000000000000000000000000000010481624710198	Dendritic_cells_5	Dendritic Cells	ENSSSAG00000044697	arhgap24	Rho GTPase activating protein 24 [Source:ZFIN;Acc:ZDB-GENE-091118-20]	NA			A0A1S3LU34	arhgap24
arhgap24	0.0000000000000000000000000000000000000000000000000000000000000000000000000000000000000000000000000000000000000000247927353175438	3.01583310860301	0.268	0.039	0.0000000000000000000000000000000000000000000000000000000000000000000000000000000000000000000000000000000000010481624710198	Dendritic_cells_5	Dendritic Cells	ENSSSAG00000044697	arhgap24	Rho GTPase activating protein 24 [Source:ZFIN;Acc:ZDB-GENE-091118-20]	NA			A0A1S3LTR0	arhgap24
arhgap24	0.0000000000000000000000000000000000000000000000000000000000000000000795264434745986	3.19799492582173	0.31	0.04	0.0000000000000000000000000000000000000000000000000000000000000033621394507756	B_cells_10	B Cells	ENSSSAG00000044697	arhgap24	Rho GTPase activating protein 24 [Source:ZFIN;Acc:ZDB-GENE-091118-20]	NA			A0A1S3LU34	arhgap24
arhgap24	0.0000000000000000000000000000000000000000000000000000000000000000000795264434745986	3.19799492582173	0.31	0.04	0.0000000000000000000000000000000000000000000000000000000000000033621394507756	B_cells_10	B Cells	ENSSSAG00000044697	arhgap24	Rho GTPase activating protein 24 [Source:ZFIN;Acc:ZDB-GENE-091118-20]	NA			A0A1S3LTR0	arhgap24
arhgap28	0.0000000000000000000000000000000000000000000000000000000000000000000000000000000000000000000000000000000000000000000000000000000000000000000000000000000000000000000000000000000000000000000000000000000000000000000000000000000000000000000000000000000000000000000000000000000000000000000000000000000000000000000000000000000000494065645841247	3.69347024403495	0.282	0.024	0.00000000000000000000000000000000000000000000000000000000000000000000000000000000000000000000000000000000000000000000000000000000000000000000000000000000000000000000000000000000000000000000000000000000000000000000000000000000000000000000000000000000000000000000000000000000000000000000000000000000000000000000000000000208876133092304	10	Superficial Keratinocytes	ENSSSAG00000075126	arhgap28	Rho GTPase activating protein 28 [Source:ZFIN;Acc:ZDB-GENE-041114-147]	106579655	LOC106579655	rho GTPase-activating protein 18-like	A0A1S3NII1	LOC106579655
arhgap32b	0.000000000000000000000000000000000000000000000000000000000000000000000000000000000000000000000000000000000000000000000000000000000000000000000000000000000000000000000000000030270816873614	2.3092712297854	0.361	0.079	0.00000000000000000000000000000000000000000000000000000000000000000000000000000000000000000000000000000000000000000000000000000000000000000000000000000000000000000000000127975932496578	9	Glial (1)	ENSSSAG00000053272	arhgap32b	Rho GTPase activating protein 32b [Source:ZFIN;Acc:ZDB-GENE-091204-147]	NA
arhgap32b.1	0.00000000000000000000000000000000000000000000000000000000000000000000000000000000000000000000000000000000000000000000000000000000000000000000000000000000000000000000000000000000000000000000000000000000000000000000000000000000000000000000000000000000000000000000137408790423478	2.19101754231845	0.341	0.091	0.0000000000000000000000000000000000000000000000000000000000000000000000000000000000000000000000000000000000000000000000000000000000000000000000000000000000000000000000000000000000000000000000000000000000000000000000000000000000000000000000000000000000000000580923143273336	5	Secretory	ENSSSAG00000025477	arhgap32b	Rho GTPase activating protein 32b [Source:ZFIN;Acc:ZDB-GENE-091204-147]	106603643	LOC106603643	rho GTPase-activating protein 32-like
arhgap32b.1	0.000000000000000000000000000000000522954113170892	1.42280182809675	0.251	0.097	0.0000000000000000000000000000221089310425258	9	Glial (1)	ENSSSAG00000025477	arhgap32b	Rho GTPase activating protein 32b [Source:ZFIN;Acc:ZDB-GENE-091204-147]	106603643	LOC106603643	rho GTPase-activating protein 32-like
arhgap32b.1	0.0000000000000000000000000000000000000000000000000000000000000000000000000000000000000000000128696692452353	1.93086496261744	0.363	0.094	0.000000000000000000000000000000000000000000000000000000000000000000000000000000000000000544091006680813	12	Neuronal (1)	ENSSSAG00000025477	arhgap32b	Rho GTPase activating protein 32b [Source:ZFIN;Acc:ZDB-GENE-091204-147]	106603643	LOC106603643	rho GTPase-activating protein 32-like
arhgap35a	0.00000000000000000000000000000000000000000000000000000000000000000000000000000000000000000000000000000000000000000000000000000000000000378158356116373	1.49820167954154	0.421	0.155	0.000000000000000000000000000000000000000000000000000000000000000000000000000000000000000000000000000000000000000000000000000000000159874008215319	10	Superficial Keratinocytes	ENSSSAG00000049601	arhgap35a	Rho GTPase activating protein 35a [Source:ZFIN;Acc:ZDB-GENE-120516-2]	NA			A0A1S3SX58	LOC106612372
arhgap35a	0.000000000000000000000000000000000000000000000000000000000000000000000000000000000000000000000000000000000000000000000000000000000000000290400625233234	0.972109070875323	0.266	0.147	0.0000000000000000000000000000000000000000000000000000000000000000000000000000000000000000000000000000000000000000000000000000000000122772672329854	2	Intermediate Keratinocytes	ENSSSAG00000049601	arhgap35a	Rho GTPase activating protein 35a [Source:ZFIN;Acc:ZDB-GENE-120516-2]	NA			A0A1S3SX58	LOC106612372
arhgap35a	0.00000000000000000000109548179725063	1.39389083232328	0.374	0.162	0.0000000000000000463136839423649	20	Neuronal (2)	ENSSSAG00000049601	arhgap35a	Rho GTPase activating protein 35a [Source:ZFIN;Acc:ZDB-GENE-120516-2]	NA			A0A1S3SX58	LOC106612372
arhgap42b	0.00000000000000000000000000000000000000000000000000000000000000000000000000000000768526031781655	2.37737925641394	0.304	0.075	0.00000000000000000000000000000000000000000000000000000000000000000000000000032490975045633	Neutrophil_cells_7	Neutrophils	ENSSSAG00000105303	arhgap42b	Rho GTPase activating protein 42b [Source:ZFIN;Acc:ZDB-GENE-120217-5]	NA
ARHGAP9	0	3.05173485002542	0.476	0.066	0	5	Secretory	ENSSSAG00000046609	ARHGAP9	Rho GTPase activating protein 9 [Source:HGNC Symbol;Acc:HGNC:14130]	NA
ARHGAP9	0.0000000000000000000000000000000000000000000000000000000000000000000000000000000000000000000000000000000000000000000000000301313834244481	3.15921046848794	0.543	0.08	0.00000000000000000000000000000000000000000000000000000000000000000000000000000000000000000000000000000000000000000000127386449703539	20	Neuronal (2)	ENSSSAG00000046609	ARHGAP9	Rho GTPase activating protein 9 [Source:HGNC Symbol;Acc:HGNC:14130]	NA
arhgef10la.1	0.0000000000000000000000000000000000000000000000000000000000000000000000000000000000000000000000000000000000000000000000000000000000000000000000000000000000000000000000000000000000000000000000000000000000000000000000000000000000000000000000000000000000000000000000000000000000000000000000000000960764414565308	4.66989140940706	0.283	0.012	0.00000000000000000000000000000000000000000000000000000000000000000000000000000000000000000000000000000000000000000000000000000000000000000000000000000000000000000000000000000000000000000000000000000000000000000000000000000000000000000000000000000000000000000000000000000000000000000000000406182371545775	9	Glial (1)	ENSSSAG00000081396	arhgef10la	Rho guanine nucleotide exchange factor (GEF) 10-like a [Source:ZFIN;Acc:ZDB-GENE-120814-1]	NA
ARHGEF12	0.000000000000000000000000000000000000000000000000000000000000000000000000000000000000000000000000000000000000000000000000000000000000000000000000000000000000000000000000000000000000000000000000000000000000000000000000000000000000000000000000000000000000000047412147169275	2.66958056613988	0.326	0.06	0.00000000000000000000000000000000000000000000000000000000000000000000000000000000000000000000000000000000000000000000000000000000000000000000000000000000000000000000000000000000000000000000000000000000000000000000000000000000000000000000000000000000000200444334587544	8	Endothelial	ENSSSAG00000079843	ARHGEF12	Rho guanine nucleotide exchange factor 12 [Source:HGNC Symbol;Acc:HGNC:14193]	NA
ARHGEF12	0.00000000000000000000000000000000000000000000000000000000541472020068144	2.45688451377903	0.339	0.068	0.000000000000000000000000000000000000000000000000000228918125924209	B_cells_10	B Cells	ENSSSAG00000079843	ARHGEF12	Rho guanine nucleotide exchange factor 12 [Source:HGNC Symbol;Acc:HGNC:14193]	NA
arhgef12b	0.000000000000000000000000000000000000000000000000000000000000000000000000000000000000000000000000000000000000000000000000000000000000000105465385511716	1.95520429797601	0.259	0.07	0.00000000000000000000000000000000000000000000000000000000000000000000000000000000000000000000000000000000000000000000000000000000000445876010327882	8	Endothelial	ENSSSAG00000039510	arhgef12b	Rho guanine nucleotide exchange factor (GEF) 12b [Source:ZFIN;Acc:ZDB-GENE-070705-36]	NA
arhgef19	0.0000000000000000000000000000000000000000000000000000000000000000000000000000000000012991972680174	3.7608743297878	0.311	0.023	0.0000000000000000000000000000000000000000000000000000000000000000000000000000000549261628999715	17	Glial (2)	ENSSSAG00000078624	arhgef19	Rho guanine nucleotide exchange factor (GEF) 19 [Source:ZFIN;Acc:ZDB-GENE-090313-243]	NA
arhgef1a	0.00000000000000000000000000000051761863995161	2.23121425682211	0.273	0.061	0.0000000000000000000000000218833632412342	20	Neuronal (2)	ENSSSAG00000006726	arhgef1a	Rho guanine nucleotide exchange factor (GEF) 1a [Source:ZFIN;Acc:ZDB-GENE-030722-5]	NA			A0A1S3M470	LOC106570193
arhgef1a	0.00000000000000000000000000000051761863995161	2.23121425682211	0.273	0.061	0.0000000000000000000000000218833632412342	20	Neuronal (2)	ENSSSAG00000006726	arhgef1a	Rho guanine nucleotide exchange factor (GEF) 1a [Source:ZFIN;Acc:ZDB-GENE-030722-5]	NA			A0A1S3M3U3	LOC106570193
arhgef1a	0.00000000000000000000000000000000000000181705183364526	2.1925372668907	0.273	0.059	0.0000000000000000000000000000000000768195003710205	17	Glial (2)	ENSSSAG00000006726	arhgef1a	Rho guanine nucleotide exchange factor (GEF) 1a [Source:ZFIN;Acc:ZDB-GENE-030722-5]	NA			A0A1S3M470	LOC106570193
arhgef1a	0.00000000000000000000000000000000000000181705183364526	2.1925372668907	0.273	0.059	0.0000000000000000000000000000000000768195003710205	17	Glial (2)	ENSSSAG00000006726	arhgef1a	Rho guanine nucleotide exchange factor (GEF) 1a [Source:ZFIN;Acc:ZDB-GENE-030722-5]	NA			A0A1S3M3U3	LOC106570193
arhgef28a	0	3.24602152816089	0.291	0.041	0	8	Endothelial	ENSSSAG00000000544	arhgef28a	Rho guanine nucleotide exchange factor (GEF) 28a [Source:ZFIN;Acc:ZDB-GENE-060531-28]	NA
arhgef28a	0.000000000000000000000000000000000000000000000000000000000000000000000129969140928881	2.56593734016577	0.274	0.043	0.00000000000000000000000000000000000000000000000000000000000000000549470537105032	12	Neuronal (1)	ENSSSAG00000000544	arhgef28a	Rho guanine nucleotide exchange factor (GEF) 28a [Source:ZFIN;Acc:ZDB-GENE-060531-28]	NA
arhgef28a	0.0000000000000000000000000000000278660003844707	2.45161397770112	0.273	0.047	0.00000000000000000000000000117809089825427	17	Glial (2)	ENSSSAG00000000544	arhgef28a	Rho guanine nucleotide exchange factor (GEF) 28a [Source:ZFIN;Acc:ZDB-GENE-060531-28]	NA
arhgef33	0	5.97469336748401	0.532	0.011	0	13	Neural Crest Cells	ENSSSAG00000073952	arhgef33		NA			A0A1S3SB40	arhgef33
ARID1B.1	0	2.71973265727353	0.362	0.06	0	6	Mucous	ENSSSAG00000015542	ARID1B	AT-rich interaction domain 1B [Source:HGNC Symbol;Acc:HGNC:18040]	106610785	LOC106610785	AT-rich interactive domain-containing protein 1B-like
arl15a	0.00000000000000000000000000000000000000000000000000000000000000000000000000000000000000000000000000000000000000000000000000000000012468909593247	4.96276449342974	0.291	0.009	0.00000000000000000000000000000000000000000000000000000000000000000000000000000000000000000000000000000000000000000000000000000527148090873705	17	Glial (2)	ENSSSAG00000015549	arl15a	ADP-ribosylation factor-like 15a [Source:ZFIN;Acc:ZDB-GENE-070209-3]	NA
armc2	0.00000000000000000000000000000000000000000000000000000000000000000000000000000000000000000000000000000000000000000000000000000107468823251491	4.54701527375222	0.32	0.013	0.0000000000000000000000000000000000000000000000000000000000000000000000000000000000000000000000000000000000000000000000000454345944060329	17	Glial (2)	ENSSSAG00000055198	armc2	armadillo repeat containing 2 [Source:ZFIN;Acc:ZDB-GENE-041014-7]	106571801	armc2	armadillo repeat containing 2	A0A1S3MCS0	armc2
armc3	0.0000000000000000000000000000000000000000000000000000000000000000000000000000000000000000000277686117764505	4.40076124474613	0.255	0.012	0.000000000000000000000000000000000000000000000000000000000000000000000000000000000000001173973600073	17	Glial (2)	ENSSSAG00000079876	armc3	armadillo repeat containing 3 [Source:ZFIN;Acc:ZDB-GENE-110614-1]	106590536	armc3	armadillo repeat containing 3	A0A1S3QB71	armc3
armc4	0	5.30328536982387	0.807	0.029	0	17	Glial (2)	ENSSSAG00000080633	armc4	armadillo repeat containing 4 [Source:ZFIN;Acc:ZDB-GENE-100316-7]	NA
armc9	0.0000000000000000000000000000000992800496733049	1.75081746611204	0.275	0.084	0.00000000000000000000000000419726266003831	17	Glial (2)	ENSSSAG00000009427	armc9	armadillo repeat containing 9 [Source:NCBI gene;Acc:100334308]	106574184	armc9	armadillo repeat containing 9	A0A1S3MQC2	armc9
armc9	0.0000000000000000000000000000000992800496733049	1.75081746611204	0.275	0.084	0.00000000000000000000000000419726266003831	17	Glial (2)	ENSSSAG00000009427	armc9	armadillo repeat containing 9 [Source:NCBI gene;Acc:100334308]	106574184	armc9	armadillo repeat containing 9	A0A1S3MQ27	armc9
arrd3	0.000000000000000000842775215944311	1.94211668903757	0.281	0.081	0.0000000000000356300078044777	14	Fibroblasts (2)	ENSSSAG00000049687	arrd3	Arrestin domain-containing protein 3 [Source:NCBI gene (formerly Entrezgene);Acc:100196107]	100196107	arrd3	Arrestin domain-containing protein 3	B5XBG1	ARRD3
ARVCF	0	3.16857334982812	0.418	0.055	0	7	Osteoblasts	ENSSSAG00000070791	ARVCF	ARVCF delta catenin family member [Source:HGNC Symbol;Acc:HGNC:728]	NA
ARVCF	0.0000000000000000000000000000000000000000000000000000000000000175359589395263	2.24366233422097	0.319	0.066	0.000000000000000000000000000000000000000000000000000000000741367736086353	18	Muscle	ENSSSAG00000070791	ARVCF	ARVCF delta catenin family member [Source:HGNC Symbol;Acc:HGNC:728]	NA
ARVCF	0.0000000000000000744997740226823	2.6046078319493	0.39	0.069	0.00000000000314962694635694	Monocyte_11	Monocyte	ENSSSAG00000070791	ARVCF	ARVCF delta catenin family member [Source:HGNC Symbol;Acc:HGNC:728]	NA
ARVCF.1	0.0000000000235372039753827	2.10674416256797	0.267	0.061	0.000000995082372467256	Monocyte_11	Monocyte	ENSSSAG00000081080	ARVCF	ARVCF delta catenin family member [Source:HGNC Symbol;Acc:HGNC:728]	NA
ARVCF.1	0.000000000000000000000000000000000000000000000000000000000000000000000000000000000000000000000000000000000000000000000000000000000000000000000000000000104083162673758	3.07525776286605	0.381	0.052	0.00000000000000000000000000000000000000000000000000000000000000000000000000000000000000000000000000000000000000000000000000000000000000000000000000440032386835847	12	Neuronal (1)	ENSSSAG00000081080	ARVCF	ARVCF delta catenin family member [Source:HGNC Symbol;Acc:HGNC:728]	NA
ARVCF.1	0.000000000000078224297714709	2.08279991967396	0.256	0.059	0.00000000330708863448475	17	Glial (2)	ENSSSAG00000081080	ARVCF	ARVCF delta catenin family member [Source:HGNC Symbol;Acc:HGNC:728]	NA
asap2a.1	0.00000000000000000000000000000000000000000000000000000000000000000000000000000000000000000000000000000000000000000000000000000000000000000000000000000000000000000000000000000000000000000000000000000000000000000000000000000000000000000000000000000000000000000000000000000311865097949553	2.81511082643066	0.251	0.038	0.000000000000000000000000000000000000000000000000000000000000000000000000000000000000000000000000000000000000000000000000000000000000000000000000000000000000000000000000000000000000000000000000000000000000000000000000000000000000000000000000000000000000000000000000131847207460132	5	Secretory	ENSSSAG00000015430	asap2a	ArfGAP with SH3 domain, ankyrin repeat and PH domain 2a [Source:ZFIN;Acc:ZDB-GENE-041210-256]	NA
asap2a.1	0.00000000000000000000000000000000000000000000000000000000000000000000000000000000034504132601376	3.22626236103038	0.396	0.045	0.0000000000000000000000000000000000000000000000000000000000000000000000000000145873121398837	20	Neuronal (2)	ENSSSAG00000015430	asap2a	ArfGAP with SH3 domain, ankyrin repeat and PH domain 2a [Source:ZFIN;Acc:ZDB-GENE-041210-256]	NA
asap3.1	0.0000000000000000000000000000000000000000000000000000000000000000000000000000000000000000000000000000000000000000000000000000000000000000000000000000000000000000000000000000000000000000000000000000000000000000000000000000000000000000000000000000000000000326620791571819	1.19759162688517	0.353	0.185	0.00000000000000000000000000000000000000000000000000000000000000000000000000000000000000000000000000000000000000000000000000000000000000000000000000000000000000000000000000000000000000000000000000000000000000000000000000000000000000000000000000000000138085472052818	1	Fibroblasts (1)	ENSSSAG00000046943	asap3	ArfGAP with SH3 domain, ankyrin repeat and PH domain 3 [Source:ZFIN;Acc:ZDB-GENE-050913-39]	NA
asap3.1	0.000000000000000000000000721587516434081	0.642636275775652	0.294	0.208	0.0000000000000000000305065554322836	14	Fibroblasts (2)	ENSSSAG00000046943	asap3	ArfGAP with SH3 domain, ankyrin repeat and PH domain 3 [Source:ZFIN;Acc:ZDB-GENE-050913-39]	NA
asap3.1	0.00000000000000000000000107469088885988	0.552502575330907	0.329	0.205	0.0000000000000000000454347067083293	6	Mucous	ENSSSAG00000046943	asap3	ArfGAP with SH3 domain, ankyrin repeat and PH domain 3 [Source:ZFIN;Acc:ZDB-GENE-050913-39]	NA
asap3.1	0	1.32818725874893	0.424	0.176	0	2	Intermediate Keratinocytes	ENSSSAG00000046943	asap3	ArfGAP with SH3 domain, ankyrin repeat and PH domain 3 [Source:ZFIN;Acc:ZDB-GENE-050913-39]	NA
asap3.1	0.00000000000000000000000000000000000305167117186802	0.657654944317468	0.338	0.205	0.000000000000000000000000000000129015502133064	9	Glial (1)	ENSSSAG00000046943	asap3	ArfGAP with SH3 domain, ankyrin repeat and PH domain 3 [Source:ZFIN;Acc:ZDB-GENE-050913-39]	NA
asb15b	0.0000000000000000000000000000000000000000000000000000000000000000000000000000000000000000000000000000000000000000000000000000000000000000000000000000000000000000000000000000000000000000000000000000000000000000000000000000000000000000000000000000000000000105776069793942	6.42997085858169	0.287	0.003	0.000000000000000000000000000000000000000000000000000000000000000000000000000000000000000000000000000000000000000000000000000000000000000000000000000000000000000000000000000000000000000000000000000000000000000000000000000000000000000000000000000000000447189490267847	18	Muscle	ENSSSAG00000087259	asb15b	ankyrin repeat and SOCS box containing 15b [Source:ZFIN;Acc:ZDB-GENE-041210-265]	NA			A0A1S3SFS6	LOC106609197
asb2a.1.1	0	7.73071692506454	0.56	0.005	0	18	Muscle	ENSSSAG00000040769	asb2a.1	ankyrin repeat and SOCS box containing 2a, tandem duplicate 1 [Source:ZFIN;Acc:ZDB-GENE-030131-5355]	106571696	LOC106571696	ankyrin repeat and SOCS box protein 2-like	A0A1S3MC66	LOC106571696
asb2a.1.1	0	7.73071692506454	0.56	0.005	0	18	Muscle	ENSSSAG00000040769	asb2a.1	ankyrin repeat and SOCS box containing 2a, tandem duplicate 1 [Source:ZFIN;Acc:ZDB-GENE-030131-5355]	106571696	LOC106571696	ankyrin repeat and SOCS box protein 2-like	A0A1S3S9I2	LOC106607987
asb2a.1.1	0	7.73071692506454	0.56	0.005	0	18	Muscle	ENSSSAG00000040769	asb2a.1	ankyrin repeat and SOCS box containing 2a, tandem duplicate 1 [Source:ZFIN;Acc:ZDB-GENE-030131-5355]	106571696	LOC106571696	ankyrin repeat and SOCS box protein 2-like	A0A1S3MBU9	LOC106571696
aspg.2	0	6.08430311355321	0.73	0.043	0	Myeloid	Macrophages	ENSSSAG00000008371	aspg	asparaginase homolog (S. cerevisiae) [Source:ZFIN;Acc:ZDB-GENE-070820-14]	100194861	lpp60	60 kDa lysophospholipase	A0A1S3SNY1	lpp60
aspg.2	0	6.08430311355321	0.73	0.043	0	Myeloid	Macrophages	ENSSSAG00000008371	aspg	asparaginase homolog (S. cerevisiae) [Source:ZFIN;Acc:ZDB-GENE-070820-14]	100194861	lpp60	60 kDa lysophospholipase	B5X1B1	LPP60
aspg.2	0	6.08430311355321	0.73	0.043	0	Myeloid	Macrophages	ENSSSAG00000008371	aspg	asparaginase homolog (S. cerevisiae) [Source:ZFIN;Acc:ZDB-GENE-070820-14]	100194861	lpp60	60 kDa lysophospholipase	A0A1S3SNY5	lpp60
aspg.2	0.000000000674469905671289	3.82751883807409	0.362	0.074	0.0000285145642020651	Monocyte_11	Monocyte	ENSSSAG00000008371	aspg	asparaginase homolog (S. cerevisiae) [Source:ZFIN;Acc:ZDB-GENE-070820-14]	100194861	lpp60	60 kDa lysophospholipase	A0A1S3SNY1	lpp60
aspg.2	0.000000000674469905671289	3.82751883807409	0.362	0.074	0.0000285145642020651	Monocyte_11	Monocyte	ENSSSAG00000008371	aspg	asparaginase homolog (S. cerevisiae) [Source:ZFIN;Acc:ZDB-GENE-070820-14]	100194861	lpp60	60 kDa lysophospholipase	B5X1B1	LPP60
aspg.2	0.000000000674469905671289	3.82751883807409	0.362	0.074	0.0000285145642020651	Monocyte_11	Monocyte	ENSSSAG00000008371	aspg	asparaginase homolog (S. cerevisiae) [Source:ZFIN;Acc:ZDB-GENE-070820-14]	100194861	lpp60	60 kDa lysophospholipase	A0A1S3SNY5	lpp60
ass1	0	3.71541322074968	0.491	0.055	0	2	Intermediate Keratinocytes	ENSSSAG00000053906	ass1	argininosuccinate synthase 1 [Source:NCBI gene (formerly Entrezgene);Acc:100196035]	100196035	ass1	argininosuccinate synthase 1
atf7a	0.000000000000000000000000000000000000423503443822945	3.60468811886156	0.514	0.045	0.0000000000000000000000000000000179044550945026	Monocyte_11	Monocyte	ENSSSAG00000074545	atf7a	activating transcription factor 7a [Source:ZFIN;Acc:ZDB-GENE-050721-2]	NA
atf7ip.1	0.000019472471814608	0.411653994339572	0.296	0.231	0.823237690906184	Dendritic_cells_5	Dendritic Cells	ENSSSAG00000004856	atf7ip	activating transcription factor 7 interacting protein [Source:NCBI gene;Acc:558977]	NA
atf7ip.1	0.00000405698180925101	0.292270983004655	0.274	0.23	0.171517019949705	Myeloid	Macrophages	ENSSSAG00000004856	atf7ip	activating transcription factor 7 interacting protein [Source:NCBI gene;Acc:558977]	NA
atf7ip.1	0.0000115813506608242	0.436067325321128	0.263	0.231	0.489624761887664	11	Red Blood Cells	ENSSSAG00000004856	atf7ip	activating transcription factor 7 interacting protein [Source:NCBI gene;Acc:558977]	NA
atf7ip.1	0.000000000000000000000000000000000000000000000000000000000000000000000000000000000000000000000000000000000000000000000000000000000000000000000000000000000000000972697993047907	0.8784430371147	0.346	0.211	0.0000000000000000000000000000000000000000000000000000000000000000000000000000000000000000000000000000000000000000000000000000000000000000000000000000000000411227530520864	T_cells	T Cells	ENSSSAG00000004856	atf7ip	activating transcription factor 7 interacting protein [Source:NCBI gene;Acc:558977]	NA
atf7ip.1	0.00000000000000115723012855644	0.432008675418742	0.303	0.229	0.0000000000489242181449806	5	Secretory	ENSSSAG00000004856	atf7ip	activating transcription factor 7 interacting protein [Source:NCBI gene;Acc:558977]	NA
atf7ip.1	0.000000000000000000674237629711516	1.07101464235475	0.432	0.23	0.0000000000000285047442713138	B_cells_10	B Cells	ENSSSAG00000004856	atf7ip	activating transcription factor 7 interacting protein [Source:NCBI gene;Acc:558977]	NA
atf7ip.1	0.00000114504718668648	0.592103097589757	0.356	0.231	0.0484091599115445	20	Neuronal (2)	ENSSSAG00000004856	atf7ip	activating transcription factor 7 interacting protein [Source:NCBI gene;Acc:558977]	NA
ATP10D	0.0000000000000000000000000000000000000000000000000000000000000000000000302401439776126	3.10509720026949	0.35	0.042	0.00000000000000000000000000000000000000000000000000000000000000000127846256694153	20	Neuronal (2)	ENSSSAG00000005678	ATP10D	ATPase phospholipid transporting 10D (putative) [Source:HGNC Symbol;Acc:HGNC:13549]	106611137	LOC106611137	probable phospholipid-transporting ATPase VD
atp11c	0.000000000000000000000000000000000000000000000014027488035777	0.962865740218565	0.336	0.167	0.000000000000000000000000000000000000000000593040111688545	10	Superficial Keratinocytes	ENSSSAG00000055816	atp11c	ATPase phospholipid transporting 11C [Source:ZFIN;Acc:ZDB-GENE-030616-51]	NA			A0A1S3STS2	LOC106611735
atp11c	0.000000000000000000000000000000000000000000000014027488035777	0.962865740218565	0.336	0.167	0.000000000000000000000000000000000000000000593040111688545	10	Superficial Keratinocytes	ENSSSAG00000055816	atp11c	ATPase phospholipid transporting 11C [Source:ZFIN;Acc:ZDB-GENE-030616-51]	NA			A0A1S3STQ8	LOC106611735
atp11c	0.000000000000000000000000000000000000000000000014027488035777	0.962865740218565	0.336	0.167	0.000000000000000000000000000000000000000000593040111688545	10	Superficial Keratinocytes	ENSSSAG00000055816	atp11c	ATPase phospholipid transporting 11C [Source:ZFIN;Acc:ZDB-GENE-030616-51]	NA			A0A1S3STR4	LOC106611735
atp11c	0.000000000000000000000000000000000000000000000014027488035777	0.962865740218565	0.336	0.167	0.000000000000000000000000000000000000000000593040111688545	10	Superficial Keratinocytes	ENSSSAG00000055816	atp11c	ATPase phospholipid transporting 11C [Source:ZFIN;Acc:ZDB-GENE-030616-51]	NA			A0A1S3STT4	LOC106611735
atp11c	0	2.46912108810919	0.646	0.152	0	5	Secretory	ENSSSAG00000055816	atp11c	ATPase phospholipid transporting 11C [Source:ZFIN;Acc:ZDB-GENE-030616-51]	NA			A0A1S3STS2	LOC106611735
atp11c	0	2.46912108810919	0.646	0.152	0	5	Secretory	ENSSSAG00000055816	atp11c	ATPase phospholipid transporting 11C [Source:ZFIN;Acc:ZDB-GENE-030616-51]	NA			A0A1S3STQ8	LOC106611735
atp11c	0	2.46912108810919	0.646	0.152	0	5	Secretory	ENSSSAG00000055816	atp11c	ATPase phospholipid transporting 11C [Source:ZFIN;Acc:ZDB-GENE-030616-51]	NA			A0A1S3STR4	LOC106611735
atp11c	0	2.46912108810919	0.646	0.152	0	5	Secretory	ENSSSAG00000055816	atp11c	ATPase phospholipid transporting 11C [Source:ZFIN;Acc:ZDB-GENE-030616-51]	NA			A0A1S3STT4	LOC106611735
atp11c	0.000000000000000000000000000000000000000000000101822543403084	0.583833059491216	0.255	0.16	0.00000000000000000000000000000000000000000430475166745217	2	Intermediate Keratinocytes	ENSSSAG00000055816	atp11c	ATPase phospholipid transporting 11C [Source:ZFIN;Acc:ZDB-GENE-030616-51]	NA			A0A1S3STS2	LOC106611735
atp11c	0.000000000000000000000000000000000000000000000101822543403084	0.583833059491216	0.255	0.16	0.00000000000000000000000000000000000000000430475166745217	2	Intermediate Keratinocytes	ENSSSAG00000055816	atp11c	ATPase phospholipid transporting 11C [Source:ZFIN;Acc:ZDB-GENE-030616-51]	NA			A0A1S3STQ8	LOC106611735
atp11c	0.000000000000000000000000000000000000000000000101822543403084	0.583833059491216	0.255	0.16	0.00000000000000000000000000000000000000000430475166745217	2	Intermediate Keratinocytes	ENSSSAG00000055816	atp11c	ATPase phospholipid transporting 11C [Source:ZFIN;Acc:ZDB-GENE-030616-51]	NA			A0A1S3STR4	LOC106611735
atp11c	0.000000000000000000000000000000000000000000000101822543403084	0.583833059491216	0.255	0.16	0.00000000000000000000000000000000000000000430475166745217	2	Intermediate Keratinocytes	ENSSSAG00000055816	atp11c	ATPase phospholipid transporting 11C [Source:ZFIN;Acc:ZDB-GENE-030616-51]	NA			A0A1S3STT4	LOC106611735
atp11c	0.0000000021869914166174	0.84773447713532	0.328	0.172	0.0000924594361203339	20	Neuronal (2)	ENSSSAG00000055816	atp11c	ATPase phospholipid transporting 11C [Source:ZFIN;Acc:ZDB-GENE-030616-51]	NA			A0A1S3STS2	LOC106611735
atp11c	0.0000000021869914166174	0.84773447713532	0.328	0.172	0.0000924594361203339	20	Neuronal (2)	ENSSSAG00000055816	atp11c	ATPase phospholipid transporting 11C [Source:ZFIN;Acc:ZDB-GENE-030616-51]	NA			A0A1S3STQ8	LOC106611735
atp11c	0.0000000021869914166174	0.84773447713532	0.328	0.172	0.0000924594361203339	20	Neuronal (2)	ENSSSAG00000055816	atp11c	ATPase phospholipid transporting 11C [Source:ZFIN;Acc:ZDB-GENE-030616-51]	NA			A0A1S3STR4	LOC106611735
atp11c	0.0000000021869914166174	0.84773447713532	0.328	0.172	0.0000924594361203339	20	Neuronal (2)	ENSSSAG00000055816	atp11c	ATPase phospholipid transporting 11C [Source:ZFIN;Acc:ZDB-GENE-030616-51]	NA			A0A1S3STT4	LOC106611735
atp11c	0.000489088440267806	0.927914758512952	0.295	0.172	1	Monocyte_11	Monocyte	ENSSSAG00000055816	atp11c	ATPase phospholipid transporting 11C [Source:ZFIN;Acc:ZDB-GENE-030616-51]	NA			A0A1S3STS2	LOC106611735
atp11c	0.000489088440267806	0.927914758512952	0.295	0.172	1	Monocyte_11	Monocyte	ENSSSAG00000055816	atp11c	ATPase phospholipid transporting 11C [Source:ZFIN;Acc:ZDB-GENE-030616-51]	NA			A0A1S3STQ8	LOC106611735
atp11c	0.000489088440267806	0.927914758512952	0.295	0.172	1	Monocyte_11	Monocyte	ENSSSAG00000055816	atp11c	ATPase phospholipid transporting 11C [Source:ZFIN;Acc:ZDB-GENE-030616-51]	NA			A0A1S3STR4	LOC106611735
atp11c	0.000489088440267806	0.927914758512952	0.295	0.172	1	Monocyte_11	Monocyte	ENSSSAG00000055816	atp11c	ATPase phospholipid transporting 11C [Source:ZFIN;Acc:ZDB-GENE-030616-51]	NA			A0A1S3STT4	LOC106611735
atp1a2a	0	6.66048866029694	0.485	0.005	0	18	Muscle	ENSSSAG00000081258	atp1a2a	ATPase Na+/K+ transporting subunit alpha 2 [Source:ZFIN;Acc:ZDB-GENE-001212-6]	NA			A0A1S3M0J7	LOC106569580
atp2a3	0.000000000000000000000000000000000000000000000000000000000000000000000000000000000000000000000000000000000000000169775784721849	1.15481957797017	0.437	0.191	0.00000000000000000000000000000000000000000000000000000000000000000000000000000000000000000000000000000000000717761085068562	6	Mucous	ENSSSAG00000040294	atp2a3	ATPase sarcoplasmic/endoplasmic reticulum Ca2+ transporting 3 [Source:ZFIN;Acc:ZDB-GENE-060531-103]	106567410	LOC106567410	sarcoplasmic/endoplasmic reticulum calcium ATPase 1-like	A0A1S3LM75	LOC106567410
atp2a3	0.000000000000000000000000000000000000000000000000000000000000000000000000000000000000000000000000000000000000000169775784721849	1.15481957797017	0.437	0.191	0.00000000000000000000000000000000000000000000000000000000000000000000000000000000000000000000000000000000000717761085068562	6	Mucous	ENSSSAG00000040294	atp2a3	ATPase sarcoplasmic/endoplasmic reticulum Ca2+ transporting 3 [Source:ZFIN;Acc:ZDB-GENE-060531-103]	106567410	LOC106567410	sarcoplasmic/endoplasmic reticulum calcium ATPase 1-like	A0A1S3LML5	LOC106567410
atp2a3	0.000000000000000000000000000000000000000000000000000000000000000000000000000000000000000000000000000000000000000000000000000000000000000000000000000000000000000000000000000000000000000000000000000000000000000000000000000000000000000000000000000000000000000000246208928253755	1.10837759928196	0.375	0.168	0.000000000000000000000000000000000000000000000000000000000000000000000000000000000000000000000000000000000000000000000000000000000000000000000000000000000000000000000000000000000000000000000000000000000000000000000000000000000000000000000000000000000000010408974859784	T_cells	T Cells	ENSSSAG00000040294	atp2a3	ATPase sarcoplasmic/endoplasmic reticulum Ca2+ transporting 3 [Source:ZFIN;Acc:ZDB-GENE-060531-103]	106567410	LOC106567410	sarcoplasmic/endoplasmic reticulum calcium ATPase 1-like	A0A1S3LM75	LOC106567410
atp2a3	0.000000000000000000000000000000000000000000000000000000000000000000000000000000000000000000000000000000000000000000000000000000000000000000000000000000000000000000000000000000000000000000000000000000000000000000000000000000000000000000000000000000000000000000246208928253755	1.10837759928196	0.375	0.168	0.000000000000000000000000000000000000000000000000000000000000000000000000000000000000000000000000000000000000000000000000000000000000000000000000000000000000000000000000000000000000000000000000000000000000000000000000000000000000000000000000000000000000010408974859784	T_cells	T Cells	ENSSSAG00000040294	atp2a3	ATPase sarcoplasmic/endoplasmic reticulum Ca2+ transporting 3 [Source:ZFIN;Acc:ZDB-GENE-060531-103]	106567410	LOC106567410	sarcoplasmic/endoplasmic reticulum calcium ATPase 1-like	A0A1S3LML5	LOC106567410
atp2a3	0	2.86416493821196	0.764	0.175	0	5	Secretory	ENSSSAG00000040294	atp2a3	ATPase sarcoplasmic/endoplasmic reticulum Ca2+ transporting 3 [Source:ZFIN;Acc:ZDB-GENE-060531-103]	106567410	LOC106567410	sarcoplasmic/endoplasmic reticulum calcium ATPase 1-like	A0A1S3LM75	LOC106567410
atp2a3	0	2.86416493821196	0.764	0.175	0	5	Secretory	ENSSSAG00000040294	atp2a3	ATPase sarcoplasmic/endoplasmic reticulum Ca2+ transporting 3 [Source:ZFIN;Acc:ZDB-GENE-060531-103]	106567410	LOC106567410	sarcoplasmic/endoplasmic reticulum calcium ATPase 1-like	A0A1S3LML5	LOC106567410
atp2a3	0.0000000000000000000000000000000000000000000000150404459627635	1.62025169775931	0.533	0.198	0.000000000000000000000000000000000000000000635864933967752	B_cells_10	B Cells	ENSSSAG00000040294	atp2a3	ATPase sarcoplasmic/endoplasmic reticulum Ca2+ transporting 3 [Source:ZFIN;Acc:ZDB-GENE-060531-103]	106567410	LOC106567410	sarcoplasmic/endoplasmic reticulum calcium ATPase 1-like	A0A1S3LM75	LOC106567410
atp2a3	0.0000000000000000000000000000000000000000000000150404459627635	1.62025169775931	0.533	0.198	0.000000000000000000000000000000000000000000635864933967752	B_cells_10	B Cells	ENSSSAG00000040294	atp2a3	ATPase sarcoplasmic/endoplasmic reticulum Ca2+ transporting 3 [Source:ZFIN;Acc:ZDB-GENE-060531-103]	106567410	LOC106567410	sarcoplasmic/endoplasmic reticulum calcium ATPase 1-like	A0A1S3LML5	LOC106567410
atp2b4	0.00000000000000000000000000000000000000000000000000000000000000000000000000150408799777607	1.13629163730532	0.327	0.18	0.0000000000000000000000000000000000000000000000000000000000000000000000635883282819789	Myeloid	Macrophages	ENSSSAG00000081272	atp2b4	ATPase plasma membrane Ca2+ transporting 4 [Source:ZFIN;Acc:ZDB-GENE-061027-60]	NA			A0A1S3L8J7	LOC106565103
atp2b4	0.000000000000000201016822844603	0.532416489632233	0.271	0.184	0.00000000000849838821940129	10	Superficial Keratinocytes	ENSSSAG00000081272	atp2b4	ATPase plasma membrane Ca2+ transporting 4 [Source:ZFIN;Acc:ZDB-GENE-061027-60]	NA			A0A1S3L8J7	LOC106565103
atp2b4	0.00000000000000000000000000000000000000000000000000000000000000000000000000000000000000000000000000000000000178712808025524	0.767883528418147	0.293	0.17	0.000000000000000000000000000000000000000000000000000000000000000000000000000000000000000000000000000000075554413848951	2	Intermediate Keratinocytes	ENSSSAG00000081272	atp2b4	ATPase plasma membrane Ca2+ transporting 4 [Source:ZFIN;Acc:ZDB-GENE-061027-60]	NA			A0A1S3L8J7	LOC106565103
atp2b4	0.0000000000000000000000000000000000000000000000000239522123113238	0.70302242538128	0.28	0.179	0.00000000000000000000000000000000000000000000101262767988583	3	Basal Keratinocytes	ENSSSAG00000081272	atp2b4	ATPase plasma membrane Ca2+ transporting 4 [Source:ZFIN;Acc:ZDB-GENE-061027-60]	NA			A0A1S3L8J7	LOC106565103
atp2b4	0.000000000000000000000000000000000000000000000000000251318579774902	2.933907231311	0.781	0.186	0.0000000000000000000000000000000000000000000000106249955971435	Monocyte_11	Monocyte	ENSSSAG00000081272	atp2b4	ATPase plasma membrane Ca2+ transporting 4 [Source:ZFIN;Acc:ZDB-GENE-061027-60]	NA			A0A1S3L8J7	LOC106565103
atp2b4.1	0.00000000000000000000000000000000000000000000000000000000000000000000000000000000000000000000000000000000000000000000000000000000000000130019809885998	2.06221970217121	0.372	0.097	0.0000000000000000000000000000000000000000000000000000000000000000000000000000000000000000000000000000000000000000000000000000000000549684750255035	13	Neural Crest Cells	ENSSSAG00000081049	atp2b4	ATPase plasma membrane Ca2+ transporting 4 [Source:ZFIN;Acc:ZDB-GENE-061027-60]	106583499	LOC106583499	plasma membrane calcium-transporting ATPase 1-like
atp2b4.1	0.0000000000000000000000000000000000000000000000000000000000261245041669892	1.7901008787611	0.308	0.101	0.0000000000000000000000000000000000000000000000000000011044656626678	Dendritic_cells_5	Dendritic Cells	ENSSSAG00000081049	atp2b4	ATPase plasma membrane Ca2+ transporting 4 [Source:ZFIN;Acc:ZDB-GENE-061027-60]	106583499	LOC106583499	plasma membrane calcium-transporting ATPase 1-like
atp2b4.1	0	2.76318318669733	0.455	0.087	0	Myeloid	Macrophages	ENSSSAG00000081049	atp2b4	ATPase plasma membrane Ca2+ transporting 4 [Source:ZFIN;Acc:ZDB-GENE-061027-60]	106583499	LOC106583499	plasma membrane calcium-transporting ATPase 1-like
atp2b4.1	0.0000000000000000000000000000000000000000000000000000000000000433828625374214	2.41031584911276	0.409	0.102	0.00000000000000000000000000000000000000000000000000000000183409727949457	B_cells_10	B Cells	ENSSSAG00000081049	atp2b4	ATPase plasma membrane Ca2+ transporting 4 [Source:ZFIN;Acc:ZDB-GENE-061027-60]	106583499	LOC106583499	plasma membrane calcium-transporting ATPase 1-like
atp2b4.1	0.00000803954965584156	2.02128406137595	0.305	0.104	0.339888040800014	Monocyte_11	Monocyte	ENSSSAG00000081049	atp2b4	ATPase plasma membrane Ca2+ transporting 4 [Source:ZFIN;Acc:ZDB-GENE-061027-60]	106583499	LOC106583499	plasma membrane calcium-transporting ATPase 1-like
ATP6V0C	0.0000000000000000000000000000000000000000000000000000000000000000000000000000000000000000000000000000000000000000000000000136569731602053	1.76275134428362	0.279	0.092	0.000000000000000000000000000000000000000000000000000000000000000000000000000000000000000000000000000000000000000000000577375854293998	Myeloid	Macrophages	ENSSSAG00000060426	ATP6V0C	ATPase H+ transporting V0 subunit c [Source:HGNC Symbol;Acc:HGNC:855]	NA
ATP6V0C	0.0000000000000000000000000000000000000000000000000000000000204761720728743	3.61319125323285	0.705	0.099	0.000000000000000000000000000000000000000000000000000000865671126724908	Monocyte_11	Monocyte	ENSSSAG00000060426	ATP6V0C	ATPase H+ transporting V0 subunit c [Source:HGNC Symbol;Acc:HGNC:855]	NA
ATP6V1A	0.0000000000000000000000000000000000000000000000000000000000000000000000000000000000000000000125803371667141	5.95430801182681	0.733	0.015	0.000000000000000000000000000000000000000000000000000000000000000000000000000000000000000531858914397172	Monocyte_11	Monocyte	ENSSSAG00000008233	ATP6V1A	ATPase H+ transporting V1 subunit A [Source:HGNC Symbol;Acc:HGNC:851]	106579446	LOC106579446	V-type proton ATPase catalytic subunit A-like	A0A1S3NHA0	LOC106579446
ATP6V1A.1	0.000000000000000000000000000000000000000000000000000000000000000000000000000000000000000122616966262667	6.47617422874034	0.638	0.008	0.00000000000000000000000000000000000000000000000000000000000000000000000000000000000518387748268676	Monocyte_11	Monocyte	ENSSSAG00000077020	ATP6V1A	ATPase H+ transporting V1 subunit A [Source:HGNC Symbol;Acc:HGNC:851]	106590474	LOC106590474	V-type proton ATPase catalytic subunit A	B5X161	VATA
atp6v1ba	0.00000000000000000000000000000811991648012076	3.88459972008928	0.362	0.03	0.000000000000000000000000343285709030065	Monocyte_11	Monocyte	ENSSSAG00000001987	atp6v1ba	ATPase, H+ transporting, lysosomal, V1 subunit B, member a [Source:ZFIN;Acc:ZDB-GENE-030711-3]	NA			B5X274	VATB2
atp6v1ba.1	0.000000000000000000000000000000000000000000000000000305323101684353	3.79959479575839	0.581	0.051	0.0000000000000000000000000000000000000000000000129081447699094	Monocyte_11	Monocyte	ENSSSAG00000076022	atp6v1ba	ATPase, H+ transporting, lysosomal, V1 subunit B, member a [Source:NCBI gene (formerly Entrezgene);Acc:100196724]	100196724	atp6v1ba	ATPase, H+ transporting, lysosomal, V1 subunit B, member a	B5X274	VATB2
atp6v1e1b	0.0000000000000000000000000000000000000000000000000000000000157939692190858	5.19171992324983	0.495	0.016	0.000000000000000000000000000000000000000000000000000000667721636675292	Monocyte_11	Monocyte	ENSSSAG00000047230	atp6v1e1b	ATPase H+ transporting V1 subunit E1b [Source:ZFIN;Acc:ZDB-GENE-020419-11]	106576269	LOC106576269	V-type proton ATPase subunit E 1-like	B5X3C7	VATE1
atp8a1	0	3.28722735541625	0.441	0.054	0	6	Mucous	ENSSSAG00000006882	atp8a1	ATPase phospholipid transporting 8A1 [Source:ZFIN;Acc:ZDB-GENE-060929-36]	106604476	atp8a1	ATPase phospholipid transporting 8A1	A0A1S3RS90	atp8a1
atp8a1	0	3.28722735541625	0.441	0.054	0	6	Mucous	ENSSSAG00000006882	atp8a1	ATPase phospholipid transporting 8A1 [Source:ZFIN;Acc:ZDB-GENE-060929-36]	106604476	atp8a1	ATPase phospholipid transporting 8A1	A0A1S3RRX8	atp8a1
atrnl1a	0.0000000000000000000000000000000000000000000000000000000000000000000000117808613199487	1.12380685306868	0.285	0.143	0.000000000000000000000000000000000000000000000000000000000000000000498059474023471	Myeloid	Macrophages	ENSSSAG00000098593	atrnl1a	attractin-like 1a [Source:ZFIN;Acc:ZDB-GENE-081028-60]	106577124	LOC106577124	attractin-like protein 1	A0A1S3N4H4	LOC106577124
atrnl1a	0.0000000000000000000000000000000000000000000000000000000000000000000000117808613199487	1.12380685306868	0.285	0.143	0.000000000000000000000000000000000000000000000000000000000000000000498059474023471	Myeloid	Macrophages	ENSSSAG00000098593	atrnl1a	attractin-like 1a [Source:ZFIN;Acc:ZDB-GENE-081028-60]	106577124	LOC106577124	attractin-like protein 1	A0A1S3N4P1	LOC106577124
atrnl1a	0.000000000000000000000000000000000000000000787827119186817	0.91032650112493	0.261	0.145	0.0000000000000000000000000000000000000333069671178611	8	Endothelial	ENSSSAG00000098593	atrnl1a	attractin-like 1a [Source:ZFIN;Acc:ZDB-GENE-081028-60]	106577124	LOC106577124	attractin-like protein 1	A0A1S3N4H4	LOC106577124
atrnl1a	0.000000000000000000000000000000000000000000787827119186817	0.91032650112493	0.261	0.145	0.0000000000000000000000000000000000000333069671178611	8	Endothelial	ENSSSAG00000098593	atrnl1a	attractin-like 1a [Source:ZFIN;Acc:ZDB-GENE-081028-60]	106577124	LOC106577124	attractin-like protein 1	A0A1S3N4P1	LOC106577124
atrnl1a	0.000804275778203305	1.00695589482314	0.295	0.149	1	Monocyte_11	Monocyte	ENSSSAG00000098593	atrnl1a	attractin-like 1a [Source:ZFIN;Acc:ZDB-GENE-081028-60]	106577124	LOC106577124	attractin-like protein 1	A0A1S3N4H4	LOC106577124
atrnl1a	0.000804275778203305	1.00695589482314	0.295	0.149	1	Monocyte_11	Monocyte	ENSSSAG00000098593	atrnl1a	attractin-like 1a [Source:ZFIN;Acc:ZDB-GENE-081028-60]	106577124	LOC106577124	attractin-like protein 1	A0A1S3N4P1	LOC106577124
atxn1a	0.000000000000124469359280967	2.3112354436788	0.305	0.078	0.00000000526219110232143	Monocyte_11	Monocyte	ENSSSAG00000048650	atxn1a	ataxin 1a [Source:ZFIN;Acc:ZDB-GENE-060503-759]	106588811	atxn1a	ataxin 1a	A0A1S3Q2U3	LOC106588811
axdnd1	0.00000000000000000000000000000000000000000000000000000000000000000731269855040075	1.72490080327788	0.388	0.162	0.000000000000000000000000000000000000000000000000000000000000309158956615293	Dendritic_cells_5	Dendritic Cells	ENSSSAG00000043025	axdnd1	axonemal dynein light chain domain containing 1 [Source:ZFIN;Acc:ZDB-GENE-050208-341]	106574051	axdnd1	axonemal dynein light chain domain containing 1	A0A1S3MPD9	axdnd1
axdnd1	0.000000000000000000000000000000000000000000000000000000000000000000000000000000000000000179795085218708	1.20526310221358	0.327	0.158	0.00000000000000000000000000000000000000000000000000000000000000000000000000000000000760119681779132	Myeloid	Macrophages	ENSSSAG00000043025	axdnd1	axonemal dynein light chain domain containing 1 [Source:ZFIN;Acc:ZDB-GENE-050208-341]	106574051	axdnd1	axonemal dynein light chain domain containing 1	A0A1S3MPD9	axdnd1
axdnd1	0	2.08560343522784	0.503	0.137	0	3	Basal Keratinocytes	ENSSSAG00000043025	axdnd1	axonemal dynein light chain domain containing 1 [Source:ZFIN;Acc:ZDB-GENE-050208-341]	106574051	axdnd1	axonemal dynein light chain domain containing 1	A0A1S3MPD9	axdnd1
axdnd1	0.000000000000000000000010808803491438	1.34239315460947	0.323	0.164	0.000000000000000000456963785207523	Neutrophil_cells_7	Neutrophils	ENSSSAG00000043025	axdnd1	axonemal dynein light chain domain containing 1 [Source:ZFIN;Acc:ZDB-GENE-050208-341]	106574051	axdnd1	axonemal dynein light chain domain containing 1	A0A1S3MPD9	axdnd1
axdnd1	0.0000000000000000000000000000000000000000000000000000000000000000290842334265032	2.16966870132661	0.546	0.163	0.00000000000000000000000000000000000000000000000000000000000122959413657228	20	Neuronal (2)	ENSSSAG00000043025	axdnd1	axonemal dynein light chain domain containing 1 [Source:ZFIN;Acc:ZDB-GENE-050208-341]	106574051	axdnd1	axonemal dynein light chain domain containing 1	A0A1S3MPD9	axdnd1
B3GALT2	0.000000000000000000000000000000000000000000000000000000000000000000000000000000000000000000000000000000000000000000000000000000000000000000000000000000000000000000634192258272952	2.79049460496669	0.259	0.045	0.0000000000000000000000000000000000000000000000000000000000000000000000000000000000000000000000000000000000000000000000000000000000000000000000000000000000000268117461030056	11	Red Blood Cells	ENSSSAG00000086998	B3GALT2	beta-1,3-galactosyltransferase 2 [Source:HGNC Symbol;Acc:HGNC:917]	NA
B3GALT2	0.0000000000000000000000000000000000000000000000000000000000000000164182680957026	3.01982585641854	0.348	0.05	0.000000000000000000000000000000000000000000000000000000000000694115120282019	B_cells_10	B Cells	ENSSSAG00000086998	B3GALT2	beta-1,3-galactosyltransferase 2 [Source:HGNC Symbol;Acc:HGNC:917]	NA
B3GALT2	0.0000000000000000000000000000000000000000000000000000000000000000000000000000314832187158272	2.8704036229464	0.309	0.049	0.00000000000000000000000000000000000000000000000000000000000000000000000133101603764903	Neutrophil_cells_7	Neutrophils	ENSSSAG00000086998	B3GALT2	beta-1,3-galactosyltransferase 2 [Source:HGNC Symbol;Acc:HGNC:917]	NA
B3GALT2	0.00000000000000000000000105475490926199	3.6331671283794	0.429	0.051	0.0000000000000000000445918732988692	Monocyte_11	Monocyte	ENSSSAG00000086998	B3GALT2	beta-1,3-galactosyltransferase 2 [Source:HGNC Symbol;Acc:HGNC:917]	NA
B3GNT3	0.00000000000000000000000000000000000000000000000000000000000000000000000000000000000000000000000000000000000000000000000000000000000000000000000000000000000000000000000000000000000000000000000000000000000000000000000000000000000000000000000000000000000000000000000000000000000000169714045660111	4.67179021967496	0.345	0.016	0.000000000000000000000000000000000000000000000000000000000000000000000000000000000000000000000000000000000000000000000000000000000000000000000000000000000000000000000000000000000000000000000000000000000000000000000000000000000000000000000000000000000000000000000000000000000071750007083725	9	Glial (1)	ENSSSAG00000119262	B3GNT3	UDP-GlcNAc:betaGal beta-1,3-N-acetylglucosaminyltransferase 3 [Source:HGNC Symbol;Acc:HGNC:13528]	106573871	b3gnt3	UDP-GlcNAc:betaGal beta-1,3-N-acetylglucosaminyltransferase 3	A0A1S3MNK5	b3gnt3
b4galnt4a	0	4.23651581762947	0.618	0.061	0	9	Glial (1)	ENSSSAG00000049007	b4galnt4a	beta-1,4-N-acetyl-galactosaminyl transferase 4a [Source:ZFIN;Acc:ZDB-GENE-100422-4]	106560716	b4galnt4a	beta-1,4-N-acetyl-galactosaminyl transferase 4a
b4galnt4a	0.00000000335891842602757	2.12255854456495	0.394	0.072	0.000142004994297168	12	Neuronal (1)	ENSSSAG00000049007	b4galnt4a	beta-1,4-N-acetyl-galactosaminyl transferase 4a [Source:ZFIN;Acc:ZDB-GENE-100422-4]	106560716	b4galnt4a	beta-1,4-N-acetyl-galactosaminyl transferase 4a
b4galnt4a	0.00407193704444034	2.01776849961831	0.351	0.077	1	17	Glial (2)	ENSSSAG00000049007	b4galnt4a	beta-1,4-N-acetyl-galactosaminyl transferase 4a [Source:ZFIN;Acc:ZDB-GENE-100422-4]	106560716	b4galnt4a	beta-1,4-N-acetyl-galactosaminyl transferase 4a
babam2.1	0.00000000121359752642138	1.72058350000805	0.371	0.121	0.0000513072626245166	Monocyte_11	Monocyte	ENSSSAG00000009460	babam2	BRISC and BRCA1 A complex member 2 [Source:NCBI gene;Acc:550474]	NA			A0A1S3SMC2	bre
bach2	0.000000000000000000000000000000000000000000000000000000000000000000000130251397199859	4.38231432880783	0.733	0.067	0.00000000000000000000000000000000000000000000000000000000000000000550663831941843	Monocyte_11	Monocyte	ENSSSAG00000042426	bach2	BTB and CNC homology 1, basic leucine zipper transcription factor 2b [Source:ZFIN;Acc:ZDB-GENE-041001-139]	NA			A0A1S3S7X3	bach2
bach2	0.000000000000000000000000000000000000000000000000000000000000000000000130251397199859	4.38231432880783	0.733	0.067	0.00000000000000000000000000000000000000000000000000000000000000000550663831941843	Monocyte_11	Monocyte	ENSSSAG00000042426	bach2	BTB and CNC homology 1, basic leucine zipper transcription factor 2b [Source:ZFIN;Acc:ZDB-GENE-041001-139]	NA			A0A1S3S7Z0	bach2
bach2b	0.000000000000000000000000000000000000000000000000000000000000000000000000106004497280686	1.31559609151906	0.349	0.154	0.00000000000000000000000000000000000000000000000000000000000000000000448155213153558	10	Superficial Keratinocytes	ENSSSAG00000097286	bach2b	BTB and CNC homology 1, basic leucine zipper transcription factor 2b [Source:ZFIN;Acc:ZDB-GENE-041001-139]	NA
bahcc1b.1	0.0000000000000000000000000000000000000000000000000000000000116272688291112	1.18942937996846	0.299	0.13	0.000000000000000000000000000000000000000000000000000000491566044288336	10	Superficial Keratinocytes	ENSSSAG00000058579	bahcc1b	BAH domain and coiled-coil containing 1b [Source:ZFIN;Acc:ZDB-GENE-100716-2]	NA
baiap2a	0.000000000000000000000000000000000000000000000000000000000000000000000000000000000000000000000000000000000000000000992191607048863	1.75178229868255	0.264	0.08	0.0000000000000000000000000000000000000000000000000000000000000000000000000000000000000000000000000000000000000419468845712048	6	Mucous	ENSSSAG00000001903	baiap2a	BAR/IMD domain containing adaptor protein 2a [Source:ZFIN;Acc:ZDB-GENE-060421-2756]	NA
baiap2l1b	0	3.95798450887222	0.402	0.031	0	5	Secretory	ENSSSAG00000009820	baiap2l1b	BAR/IMD domain containing adaptor protein 2 like 1b [Source:ZFIN;Acc:ZDB-GENE-050417-371]	NA
baiap2l1b.1	0	3.33550865242805	0.42	0.049	0	5	Secretory	ENSSSAG00000002558	baiap2l1b	BAR/IMD domain containing adaptor protein 2 like 1b [Source:ZFIN;Acc:ZDB-GENE-050417-371]	NA
BAZ2B	0.00000000000000000000000000000000000000000000000000000000000856984789631578	2.01721805784834	0.262	0.074	0.000000000000000000000000000000000000000000000000000000362307459512542	Dendritic_cells_5	Dendritic Cells	ENSSSAG00000076222	BAZ2B	bromodomain adjacent to zinc finger domain 2B [Source:HGNC Symbol;Acc:HGNC:963]	106581809	baz2b	bromodomain adjacent to zinc finger domain 2B
BAZ2B	0	2.98508898187965	0.387	0.062	0	Myeloid	Macrophages	ENSSSAG00000076222	BAZ2B	bromodomain adjacent to zinc finger domain 2B [Source:HGNC Symbol;Acc:HGNC:963]	106581809	baz2b	bromodomain adjacent to zinc finger domain 2B
BAZ2B	0.000000000000000000000000000000000000000000000000000000283601623334943	2.36717389193265	0.307	0.074	0.0000000000000000000000000000000000000000000000000119898258297314	Neutrophil_cells_7	Neutrophils	ENSSSAG00000076222	BAZ2B	bromodomain adjacent to zinc finger domain 2B [Source:HGNC Symbol;Acc:HGNC:963]	106581809	baz2b	bromodomain adjacent to zinc finger domain 2B
BAZ2B	0.00000000000000000000000000000000000000000000000000000000000000000000000000216176844683278	4.63288919694273	0.781	0.076	0.0000000000000000000000000000000000000000000000000000000000000000000000913930846267494	Monocyte_11	Monocyte	ENSSSAG00000076222	BAZ2B	bromodomain adjacent to zinc finger domain 2B [Source:HGNC Symbol;Acc:HGNC:963]	106581809	baz2b	bromodomain adjacent to zinc finger domain 2B
BAZ2B.1	0.000000000000000000000000000000000000000000000000000000000000000000000000000000000000000000000000000000000000000000000000000000000000000000000000000000000000000000000000000000000000000000000000000000000000000000000000000000000000000000000000000000000000000000000000000000000000000000000000000000000000000000000112173442776158	2.55063949236116	0.292	0.067	0.00000000000000000000000000000000000000000000000000000000000000000000000000000000000000000000000000000000000000000000000000000000000000000000000000000000000000000000000000000000000000000000000000000000000000000000000000000000000000000000000000000000000000000000000000000000000000000000000000000000000000000474235664024762	Myeloid	Macrophages	ENSSSAG00000078915	BAZ2B	bromodomain adjacent to zinc finger domain 2B [Source:HGNC Symbol;Acc:HGNC:963]	NA
BAZ2B.1	0.0000000000000000000000000000000000000000249995496223053	3.26543479939884	0.505	0.077	0.0000000000000000000000000000000000010569059593822	Monocyte_11	Monocyte	ENSSSAG00000078915	BAZ2B	bromodomain adjacent to zinc finger domain 2B [Source:HGNC Symbol;Acc:HGNC:963]	NA
baz2ba	0.00000000000000000000000000000000000000000000000000000000581605597762684	1.66853932973813	0.316	0.116	0.00000000000000000000000000000000000000000000000000024588539856613	Dendritic_cells_5	Dendritic Cells	ENSSSAG00000053120	baz2ba	bromodomain adjacent to zinc finger domain, 2Ba [Source:ZFIN;Acc:ZDB-GENE-070615-37]	NA
baz2ba.1	0.00000000000000000000000000000000000000000000000000000000000000000000000216804901730273	2.03937051263974	0.299	0.078	0.0000000000000000000000000000000000000000000000000000000000000000000916586083045077	Dendritic_cells_5	Dendritic Cells	ENSSSAG00000048495	baz2ba	bromodomain adjacent to zinc finger domain, 2Ba [Source:ZFIN;Acc:ZDB-GENE-070615-37]	NA
BBOF1	0.000000000000000000000000000000000000000000000000000000000000000000000000000000000000000000000000000000000000000000000000638795920098757	4.79626032780112	0.293	0.01	0.0000000000000000000000000000000000000000000000000000000000000000000000000000000000000000000000000000000000000000000270063751140151	17	Glial (2)	ENSSSAG00000004914	BBOF1	basal body orientation factor 1 [Source:HGNC Symbol;Acc:HGNC:19855]	NA			A0A1S3QI19	ccdc176
bcar1	0.000000000000000000000000000000000000000000000000000000000000000000000000000000000000000000000000000000000000000000000000000000000000000000000000000000000000000000000000000000000000000000000000000000000000000000000000000000000637393667694632	2.61323718332395	0.291	0.058	0.000000000000000000000000000000000000000000000000000000000000000000000000000000000000000000000000000000000000000000000000000000000000000000000000000000000000000000000000000000000000000000000000000000000000000000000000000026947092089126	8	Endothelial	ENSSSAG00000064589	bcar1	BCAR1 scaffold protein, Cas family member [Source:ZFIN;Acc:ZDB-GENE-030131-2774]	106560839	LOC106560839	breast cancer anti-estrogen resistance protein 1-like	A0A1S3KM35	LOC106560839
bcar1.1	0.0000000000000000000000000000000000000000000000000000000000000000000000000000000000000000000000000000000000000000000000000000000000000000000000000000000000000000000000000000000000000000000000000000000000000000000000000000000000000000000000000000000000000000000712970820483572	2.69115976530118	0.318	0.06	0.0000000000000000000000000000000000000000000000000000000000000000000000000000000000000000000000000000000000000000000000000000000000000000000000000000000000000000000000000000000000000000000000000000000000000000000000000000000000000000000000000000000000000030142267377584	8	Endothelial	ENSSSAG00000067968	bcar1	BCAR1 scaffold protein, Cas family member [Source:ZFIN;Acc:ZDB-GENE-030131-2774]	106573733	LOC106573733	breast cancer anti-estrogen resistance protein 1-like
bcar3.1	0.0000000000000000000000000000000000000000254831871948064	3.84584852852042	0.486	0.047	0.00000000000000000000000000000000000107735270503483	Monocyte_11	Monocyte	ENSSSAG00000080653	bcar3	BCAR3 adaptor protein, NSP family member [Source:ZFIN;Acc:ZDB-GENE-080513-4]	106584337	LOC106584337	breast cancer anti-estrogen resistance protein 3-like	A0A1S3PBH7	LOC106584337
bcas3.1	0.000000000000000000000000000000000000000000000000000000000000000000000000000000000000000000000000000000241199836243309	1.76626009741957	0.326	0.105	0.0000000000000000000000000000000000000000000000000000000000000000000000000000000000000000000000000101972054768584	9	Glial (1)	ENSSSAG00000053793	bcas3	BCAS3 microtubule associated cell migration factor [Source:ZFIN;Acc:ZDB-GENE-040426-1257]	NA
bckdk	0.00000000000000000000000000000000000000000000000000000000000000000000000100990591054978	2.3937106346449	0.283	0.068	0.0000000000000000000000000000000000000000000000000000000000000000000426957921803129	18	Muscle	ENSSSAG00000064311	bckdk	branched chain ketoacid dehydrogenase kinase [Source:ZFIN;Acc:ZDB-GENE-021204-1]	NA
BCL11B	0.0000000000000000000000000000000000000000000000000000000000000000000000000000000000000000000000000000000000000000000000000000000000000000000000000000000000000000000000000000000000000000000000000000000000000000000000000000000000000000000000000000000000000000000147911906798673	2.56120771274344	0.583	0.158	0.000000000000000000000000000000000000000000000000000000000000000000000000000000000000000000000000000000000000000000000000000000000000000000000000000000000000000000000000000000000000000000000000000000000000000000000000000000000000000000000000000000000000000625327168372748	14	Fibroblasts (2)	ENSSSAG00000045088	BCL11B	BAF chromatin remodeling complex subunit BCL11B [Source:HGNC Symbol;Acc:HGNC:13222]	NA
BCL11B	0	1.59033647444839	0.369	0.131	0	T_cells	T Cells	ENSSSAG00000045088	BCL11B	BAF chromatin remodeling complex subunit BCL11B [Source:HGNC Symbol;Acc:HGNC:13222]	NA
BCL11B	0.0000000000000000000000000000000000000000000000000890014811820103	1.0624327406515	0.349	0.163	0.00000000000000000000000000000000000000000000376271561993185	12	Neuronal (1)	ENSSSAG00000045088	BCL11B	BAF chromatin remodeling complex subunit BCL11B [Source:HGNC Symbol;Acc:HGNC:13222]	NA
BCL11B.1	0	3.43930697356652	0.764	0.141	0	14	Fibroblasts (2)	ENSSSAG00000071984	BCL11B	BAF chromatin remodeling complex subunit BCL11B [Source:HGNC Symbol;Acc:HGNC:13222]	NA
BCL11B.1	0	2.13760716745529	0.441	0.104	0	T_cells	T Cells	ENSSSAG00000071984	BCL11B	BAF chromatin remodeling complex subunit BCL11B [Source:HGNC Symbol;Acc:HGNC:13222]	NA
bco2b	0.000000000000000000000000000000000000000000000000000000000000000000000000000000000000000000000000000000000000000795772538704157	1.47641729187692	0.378	0.157	0.0000000000000000000000000000000000000000000000000000000000000000000000000000000000000000000000000000000000336428756187956	13	Neural Crest Cells	ENSSSAG00000054162	bco2b	beta-carotene oxygenase 2b [Source:NCBI gene (formerly Entrezgene);Acc:101448037]	101448037	bco2b	beta-carotene oxygenase 2b	A0A1S3RH31	bco2b
bco2b	0.000000000000000000000000000000000000000000000000000000000000000000000000000000000000000000000000000000000000000795772538704157	1.47641729187692	0.378	0.157	0.0000000000000000000000000000000000000000000000000000000000000000000000000000000000000000000000000000000000336428756187956	13	Neural Crest Cells	ENSSSAG00000054162	bco2b	beta-carotene oxygenase 2b [Source:NCBI gene (formerly Entrezgene);Acc:101448037]	101448037	bco2b	beta-carotene oxygenase 2b	A0A1S3RFT4	bco2b
bco2b	0.00000000000000000000000000000000000000545685921906341	0.802601221737233	0.304	0.157	0.000000000000000000000000000000000230699637204344	6	Mucous	ENSSSAG00000054162	bco2b	beta-carotene oxygenase 2b [Source:NCBI gene (formerly Entrezgene);Acc:101448037]	101448037	bco2b	beta-carotene oxygenase 2b	A0A1S3RH31	bco2b
bco2b	0.00000000000000000000000000000000000000545685921906341	0.802601221737233	0.304	0.157	0.000000000000000000000000000000000230699637204344	6	Mucous	ENSSSAG00000054162	bco2b	beta-carotene oxygenase 2b [Source:NCBI gene (formerly Entrezgene);Acc:101448037]	101448037	bco2b	beta-carotene oxygenase 2b	A0A1S3RFT4	bco2b
bco2b	0.000000000000000000000000000000000000000000000000000000000000000000000000000000000000000117125366203836	1.02169305265255	0.315	0.15	0.00000000000000000000000000000000000000000000000000000000000000000000000000000000000495170910699957	3	Basal Keratinocytes	ENSSSAG00000054162	bco2b	beta-carotene oxygenase 2b [Source:NCBI gene (formerly Entrezgene);Acc:101448037]	101448037	bco2b	beta-carotene oxygenase 2b	A0A1S3RH31	bco2b
bco2b	0.000000000000000000000000000000000000000000000000000000000000000000000000000000000000000117125366203836	1.02169305265255	0.315	0.15	0.00000000000000000000000000000000000000000000000000000000000000000000000000000000000495170910699957	3	Basal Keratinocytes	ENSSSAG00000054162	bco2b	beta-carotene oxygenase 2b [Source:NCBI gene (formerly Entrezgene);Acc:101448037]	101448037	bco2b	beta-carotene oxygenase 2b	A0A1S3RFT4	bco2b
bco2b	0.00000000054800342031842	0.904813772808094	0.291	0.158	0.0000231679406008018	9	Glial (1)	ENSSSAG00000054162	bco2b	beta-carotene oxygenase 2b [Source:NCBI gene (formerly Entrezgene);Acc:101448037]	101448037	bco2b	beta-carotene oxygenase 2b	A0A1S3RH31	bco2b
bco2b	0.00000000054800342031842	0.904813772808094	0.291	0.158	0.0000231679406008018	9	Glial (1)	ENSSSAG00000054162	bco2b	beta-carotene oxygenase 2b [Source:NCBI gene (formerly Entrezgene);Acc:101448037]	101448037	bco2b	beta-carotene oxygenase 2b	A0A1S3RFT4	bco2b
bco2b	0.000000000000000000000000000000000000000000000000000000000000000000000000000000000000000000000000000000000000000000000000000000000000000000000000000000000000000000000000000000000000000000000000000000000000000000000000000000000000000000000000000000000000000000000000000000000000000678004614609958	2.68050582608332	0.786	0.153	0.0000000000000000000000000000000000000000000000000000000000000000000000000000000000000000000000000000000000000000000000000000000000000000000000000000000000000000000000000000000000000000000000000000000000000000000000000000000000000000000000000000000000000000000000000000000000286640010918652	17	Glial (2)	ENSSSAG00000054162	bco2b	beta-carotene oxygenase 2b [Source:NCBI gene (formerly Entrezgene);Acc:101448037]	101448037	bco2b	beta-carotene oxygenase 2b	A0A1S3RH31	bco2b
bco2b	0.000000000000000000000000000000000000000000000000000000000000000000000000000000000000000000000000000000000000000000000000000000000000000000000000000000000000000000000000000000000000000000000000000000000000000000000000000000000000000000000000000000000000000000000000000000000000000678004614609958	2.68050582608332	0.786	0.153	0.0000000000000000000000000000000000000000000000000000000000000000000000000000000000000000000000000000000000000000000000000000000000000000000000000000000000000000000000000000000000000000000000000000000000000000000000000000000000000000000000000000000000000000000000000000000000286640010918652	17	Glial (2)	ENSSSAG00000054162	bco2b	beta-carotene oxygenase 2b [Source:NCBI gene (formerly Entrezgene);Acc:101448037]	101448037	bco2b	beta-carotene oxygenase 2b	A0A1S3RFT4	bco2b
bend5	0.0000000000000000000000000000000000000000000000000000000000000000000000000000000000000000000000000000000000000000000000000000000000000000000000000000000000000000000000000000000000000000000000000000000000000000000000000000000000000000000000000000000000000000000000000000000000000000000000000000155563754833792	3.52168406956809	0.55	0.058	0.000000000000000000000000000000000000000000000000000000000000000000000000000000000000000000000000000000000000000000000000000000000000000000000000000000000000000000000000000000000000000000000000000000000000000000000000000000000000000000000000000000000000000000000000000000000000000000000000657676886310824	12	Neuronal (1)	ENSSSAG00000080616	bend5	BEN domain containing 5 [Source:ZFIN;Acc:ZDB-GENE-081104-460]	106584333	LOC106584333	BEN domain-containing protein 5-like	A0A1S3PBF5	LOC106584333
bend5	0.0000000000000000000000000000000000000000000000000000000000000000000000000000000000000000000000000000000000000000000000000000000000000000000000000000000000000000000000000000000000000000000000000000000000000000000000000000000000000000000000000000000000000000000000000000000000000000000000000000155563754833792	3.52168406956809	0.55	0.058	0.000000000000000000000000000000000000000000000000000000000000000000000000000000000000000000000000000000000000000000000000000000000000000000000000000000000000000000000000000000000000000000000000000000000000000000000000000000000000000000000000000000000000000000000000000000000000000000000000657676886310824	12	Neuronal (1)	ENSSSAG00000080616	bend5	BEN domain containing 5 [Source:ZFIN;Acc:ZDB-GENE-081104-460]	106584333	LOC106584333	cytosolic carboxypeptidase 6	A0A1S3PBF5	LOC106584333
bend5	0.0000000000000000000000000000000000000000000000000000000000000000000000000000000000000000000000000000000000000000000000000000000000000000000000000000000000000000000000000000000000000000000000000000000000000000000000000000000000000000000000000000000000000000000000000000000000000000000000000000155563754833792	3.52168406956809	0.55	0.058	0.000000000000000000000000000000000000000000000000000000000000000000000000000000000000000000000000000000000000000000000000000000000000000000000000000000000000000000000000000000000000000000000000000000000000000000000000000000000000000000000000000000000000000000000000000000000000000000000000657676886310824	12	Neuronal (1)	ENSSSAG00000080616	bend5	BEN domain containing 5 [Source:ZFIN;Acc:ZDB-GENE-081104-460]	106584333	LOC106584333	cytosolic carboxypeptidase 6	A0A1S3PBD9	LOC100286605
bend5	0.0000000000000000000000000000000000000000000000000000000000000000000000000000000000000000000000000000000000000000000000000000000000000000000000000000000000000000000000000000000000000000000000000000000000000000000000000000000000000000000000000000000000000000000000000000000000000000000000000000155563754833792	3.52168406956809	0.55	0.058	0.000000000000000000000000000000000000000000000000000000000000000000000000000000000000000000000000000000000000000000000000000000000000000000000000000000000000000000000000000000000000000000000000000000000000000000000000000000000000000000000000000000000000000000000000000000000000000000000000657676886310824	12	Neuronal (1)	ENSSSAG00000080616	bend5	BEN domain containing 5 [Source:ZFIN;Acc:ZDB-GENE-081104-460]	100286605	LOC100286605	cytosolic carboxypeptidase 6	A0A1S3PBF5	LOC106584333
bend5	0.0000000000000000000000000000000000000000000000000000000000000000000000000000000000000000000000000000000000000000000000000000000000000000000000000000000000000000000000000000000000000000000000000000000000000000000000000000000000000000000000000000000000000000000000000000000000000000000000000000155563754833792	3.52168406956809	0.55	0.058	0.000000000000000000000000000000000000000000000000000000000000000000000000000000000000000000000000000000000000000000000000000000000000000000000000000000000000000000000000000000000000000000000000000000000000000000000000000000000000000000000000000000000000000000000000000000000000000000000000657676886310824	12	Neuronal (1)	ENSSSAG00000080616	bend5	BEN domain containing 5 [Source:ZFIN;Acc:ZDB-GENE-081104-460]	100286605	LOC100286605	cytosolic carboxypeptidase 6	A0A1S3PBN3	LOC106584333
bend5	0.0000000000000000000000000000000000000000000000000000000000000000000000000000000000000000000000000000000000000000000000000000000000000000000000000000000000000000000000000000000000000000000000000000000000000000000000000000000000000000000000000000000000000000000000000000000000000000000000000000155563754833792	3.52168406956809	0.55	0.058	0.000000000000000000000000000000000000000000000000000000000000000000000000000000000000000000000000000000000000000000000000000000000000000000000000000000000000000000000000000000000000000000000000000000000000000000000000000000000000000000000000000000000000000000000000000000000000000000000000657676886310824	12	Neuronal (1)	ENSSSAG00000080616	bend5	BEN domain containing 5 [Source:ZFIN;Acc:ZDB-GENE-081104-460]	100286605	LOC100286605	BEN domain-containing protein 5-like	A0A1S3PBN3	LOC106584333
bend5	0.0000000000000000000000000000000000000000000000000000000000000000000000000000000000000000000000000000000000000000000000000000000000000000000000000000000000000000000000000000000000000000000000000000000000000000000000000000000000000000000000000000000000000000000000000000000000000000000000000000155563754833792	3.52168406956809	0.55	0.058	0.000000000000000000000000000000000000000000000000000000000000000000000000000000000000000000000000000000000000000000000000000000000000000000000000000000000000000000000000000000000000000000000000000000000000000000000000000000000000000000000000000000000000000000000000000000000000000000000000657676886310824	12	Neuronal (1)	ENSSSAG00000080616	bend5	BEN domain containing 5 [Source:ZFIN;Acc:ZDB-GENE-081104-460]	106584333	LOC106584333	BEN domain-containing protein 5-like	A0A1S3PBN3	LOC106584333
bend5	0.0000000000000000000000000000000000000000000000000000000000000000000000000000000000000000000000000000000000000000000000000000000000000000000000000000000000000000000000000000000000000000000000000000000000000000000000000000000000000000000000000000000000000000000000000000000000000000000000000000155563754833792	3.52168406956809	0.55	0.058	0.000000000000000000000000000000000000000000000000000000000000000000000000000000000000000000000000000000000000000000000000000000000000000000000000000000000000000000000000000000000000000000000000000000000000000000000000000000000000000000000000000000000000000000000000000000000000000000000000657676886310824	12	Neuronal (1)	ENSSSAG00000080616	bend5	BEN domain containing 5 [Source:ZFIN;Acc:ZDB-GENE-081104-460]	100286605	LOC100286605	BEN domain-containing protein 5-like	A0A1S3PBF5	LOC106584333
bend5	0.0000000000000000000000000000000000000000000000000000000000000000000000000000000000000000000000000000000000000000000000000000000000000000000000000000000000000000000000000000000000000000000000000000000000000000000000000000000000000000000000000000000000000000000000000000000000000000000000000000155563754833792	3.52168406956809	0.55	0.058	0.000000000000000000000000000000000000000000000000000000000000000000000000000000000000000000000000000000000000000000000000000000000000000000000000000000000000000000000000000000000000000000000000000000000000000000000000000000000000000000000000000000000000000000000000000000000000000000000000657676886310824	12	Neuronal (1)	ENSSSAG00000080616	bend5	BEN domain containing 5 [Source:ZFIN;Acc:ZDB-GENE-081104-460]	106584333	LOC106584333	BEN domain-containing protein 5-like	A0A1S3PBD9	LOC100286605
bend5	0.0000000000000000000000000000000000000000000000000000000000000000000000000000000000000000000000000000000000000000000000000000000000000000000000000000000000000000000000000000000000000000000000000000000000000000000000000000000000000000000000000000000000000000000000000000000000000000000000000000155563754833792	3.52168406956809	0.55	0.058	0.000000000000000000000000000000000000000000000000000000000000000000000000000000000000000000000000000000000000000000000000000000000000000000000000000000000000000000000000000000000000000000000000000000000000000000000000000000000000000000000000000000000000000000000000000000000000000000000000657676886310824	12	Neuronal (1)	ENSSSAG00000080616	bend5	BEN domain containing 5 [Source:ZFIN;Acc:ZDB-GENE-081104-460]	106584333	LOC106584333	cytosolic carboxypeptidase 6	A0A1S3PBN3	LOC106584333
bend5	0.0000000000000000000000000000000000000000000000000000000000000000000000000000000000000000000000000000000000000000000000000000000000000000000000000000000000000000000000000000000000000000000000000000000000000000000000000000000000000000000000000000000000000000000000000000000000000000000000000000155563754833792	3.52168406956809	0.55	0.058	0.000000000000000000000000000000000000000000000000000000000000000000000000000000000000000000000000000000000000000000000000000000000000000000000000000000000000000000000000000000000000000000000000000000000000000000000000000000000000000000000000000000000000000000000000000000000000000000000000657676886310824	12	Neuronal (1)	ENSSSAG00000080616	bend5	BEN domain containing 5 [Source:ZFIN;Acc:ZDB-GENE-081104-460]	100286605	LOC100286605	cytosolic carboxypeptidase 6	A0A1S3PBD9	LOC100286605
bend5	0.0000000000000000000000000000000000000000000000000000000000000000000000000000000000000000000000000000000000000000000000000000000000000000000000000000000000000000000000000000000000000000000000000000000000000000000000000000000000000000000000000000000000000000000000000000000000000000000000000000155563754833792	3.52168406956809	0.55	0.058	0.000000000000000000000000000000000000000000000000000000000000000000000000000000000000000000000000000000000000000000000000000000000000000000000000000000000000000000000000000000000000000000000000000000000000000000000000000000000000000000000000000000000000000000000000000000000000000000000000657676886310824	12	Neuronal (1)	ENSSSAG00000080616	bend5	BEN domain containing 5 [Source:ZFIN;Acc:ZDB-GENE-081104-460]	100286605	LOC100286605	BEN domain-containing protein 5-like	A0A1S3PBD9	LOC100286605
bend5	0.00000000000000000000000000000000000000000000000000000000832341689243425	2.78191592771715	0.437	0.067	0.000000000000000000000000000000000000000000000000000351889095961443	17	Glial (2)	ENSSSAG00000080616	bend5	BEN domain containing 5 [Source:ZFIN;Acc:ZDB-GENE-081104-460]	106584333	LOC106584333	BEN domain-containing protein 5-like	A0A1S3PBF5	LOC106584333
bend5	0.00000000000000000000000000000000000000000000000000000000832341689243425	2.78191592771715	0.437	0.067	0.000000000000000000000000000000000000000000000000000351889095961443	17	Glial (2)	ENSSSAG00000080616	bend5	BEN domain containing 5 [Source:ZFIN;Acc:ZDB-GENE-081104-460]	106584333	LOC106584333	cytosolic carboxypeptidase 6	A0A1S3PBF5	LOC106584333
bend5	0.00000000000000000000000000000000000000000000000000000000832341689243425	2.78191592771715	0.437	0.067	0.000000000000000000000000000000000000000000000000000351889095961443	17	Glial (2)	ENSSSAG00000080616	bend5	BEN domain containing 5 [Source:ZFIN;Acc:ZDB-GENE-081104-460]	106584333	LOC106584333	cytosolic carboxypeptidase 6	A0A1S3PBD9	LOC100286605
bend5	0.00000000000000000000000000000000000000000000000000000000832341689243425	2.78191592771715	0.437	0.067	0.000000000000000000000000000000000000000000000000000351889095961443	17	Glial (2)	ENSSSAG00000080616	bend5	BEN domain containing 5 [Source:ZFIN;Acc:ZDB-GENE-081104-460]	100286605	LOC100286605	cytosolic carboxypeptidase 6	A0A1S3PBF5	LOC106584333
bend5	0.00000000000000000000000000000000000000000000000000000000832341689243425	2.78191592771715	0.437	0.067	0.000000000000000000000000000000000000000000000000000351889095961443	17	Glial (2)	ENSSSAG00000080616	bend5	BEN domain containing 5 [Source:ZFIN;Acc:ZDB-GENE-081104-460]	100286605	LOC100286605	cytosolic carboxypeptidase 6	A0A1S3PBN3	LOC106584333
bend5	0.00000000000000000000000000000000000000000000000000000000832341689243425	2.78191592771715	0.437	0.067	0.000000000000000000000000000000000000000000000000000351889095961443	17	Glial (2)	ENSSSAG00000080616	bend5	BEN domain containing 5 [Source:ZFIN;Acc:ZDB-GENE-081104-460]	100286605	LOC100286605	BEN domain-containing protein 5-like	A0A1S3PBN3	LOC106584333
bend5	0.00000000000000000000000000000000000000000000000000000000832341689243425	2.78191592771715	0.437	0.067	0.000000000000000000000000000000000000000000000000000351889095961443	17	Glial (2)	ENSSSAG00000080616	bend5	BEN domain containing 5 [Source:ZFIN;Acc:ZDB-GENE-081104-460]	106584333	LOC106584333	BEN domain-containing protein 5-like	A0A1S3PBN3	LOC106584333
bend5	0.00000000000000000000000000000000000000000000000000000000832341689243425	2.78191592771715	0.437	0.067	0.000000000000000000000000000000000000000000000000000351889095961443	17	Glial (2)	ENSSSAG00000080616	bend5	BEN domain containing 5 [Source:ZFIN;Acc:ZDB-GENE-081104-460]	100286605	LOC100286605	BEN domain-containing protein 5-like	A0A1S3PBF5	LOC106584333
bend5	0.00000000000000000000000000000000000000000000000000000000832341689243425	2.78191592771715	0.437	0.067	0.000000000000000000000000000000000000000000000000000351889095961443	17	Glial (2)	ENSSSAG00000080616	bend5	BEN domain containing 5 [Source:ZFIN;Acc:ZDB-GENE-081104-460]	106584333	LOC106584333	BEN domain-containing protein 5-like	A0A1S3PBD9	LOC100286605
bend5	0.00000000000000000000000000000000000000000000000000000000832341689243425	2.78191592771715	0.437	0.067	0.000000000000000000000000000000000000000000000000000351889095961443	17	Glial (2)	ENSSSAG00000080616	bend5	BEN domain containing 5 [Source:ZFIN;Acc:ZDB-GENE-081104-460]	106584333	LOC106584333	cytosolic carboxypeptidase 6	A0A1S3PBN3	LOC106584333
bend5	0.00000000000000000000000000000000000000000000000000000000832341689243425	2.78191592771715	0.437	0.067	0.000000000000000000000000000000000000000000000000000351889095961443	17	Glial (2)	ENSSSAG00000080616	bend5	BEN domain containing 5 [Source:ZFIN;Acc:ZDB-GENE-081104-460]	100286605	LOC100286605	cytosolic carboxypeptidase 6	A0A1S3PBD9	LOC100286605
bend5	0.00000000000000000000000000000000000000000000000000000000832341689243425	2.78191592771715	0.437	0.067	0.000000000000000000000000000000000000000000000000000351889095961443	17	Glial (2)	ENSSSAG00000080616	bend5	BEN domain containing 5 [Source:ZFIN;Acc:ZDB-GENE-081104-460]	100286605	LOC100286605	BEN domain-containing protein 5-like	A0A1S3PBD9	LOC100286605
bhmt.1	0.00000000000000000000000000000000000000000000000000000000000000000000000000000000000000000000446733912347191	2.4976523707133	0.26	0.07	0.000000000000000000000000000000000000000000000000000000000000000000000000000000000000000188865696123022	13	Neural Crest Cells	ENSSSAG00000076167	bhmt	betaine-homocysteine methyltransferase [Source:NCBI gene;Acc:322228]	100194600	LOC100194600	betaine-homocysteine methyltransferase
bin1b	0.00000000000000000000000000000000000000000000000000000000000000000000000000000000000000000000000000000000000000000000000000000000000000000000000000000000000000000000000000000000000000000000000000492090251410852	3.49441468390325	0.354	0.05	0.000000000000000000000000000000000000000000000000000000000000000000000000000000000000000000000000000000000000000000000000000000000000000000000000000000000000000000000000000000000000000000000208040995588966	Dendritic_cells_5	Dendritic Cells	ENSSSAG00000111364	bin1b	bridging integrator 1b [Source:ZFIN;Acc:ZDB-GENE-030425-1]	NA
bin1b	0.0000000000000000000000000000000000000000000000000000000000000000000000000000000576822993839011	2.55769721639285	0.297	0.051	0.00000000000000000000000000000000000000000000000000000000000000000000000000243863457105319	18	Muscle	ENSSSAG00000111364	bin1b	bridging integrator 1b [Source:ZFIN;Acc:ZDB-GENE-030425-1]	NA
birc2	0.000000000808019874557063	1.9925212594802	0.276	0.074	0.0000341606562366489	Monocyte_11	Monocyte	ENSSSAG00000007711	birc2	baculoviral IAP repeat containing 2 [Source:ZFIN;Acc:ZDB-GENE-030825-6]	NA
blnk	0.0000000000000000000000000000000000000000000000000000000000000000000000000000000000000000000000000000000000000000000000000000000000000000000000000000000000000000000000000000000000000000000000000000000000000000000000000000000000000000000000000000000000000000288780149725727	5.69860600466029	0.271	0.006	0.00000000000000000000000000000000000000000000000000000000000000000000000000000000000000000000000000000000000000000000000000000000000000000000000000000000000000000000000000000000000000000000000000000000000000000000000000000000000000000000000000000000000122087583899546	Dendritic_cells_5	Dendritic Cells	ENSSSAG00000023874	blnk		NA			A0A1S3RNQ0	blnk
blnk	0.0000000000000000000000000000000000000000000000000000000000000000000000000000000000000000000000000000000000000000000000000000000000000000000000000000000000000000000000000000000000000000000000000000000000000000000000000000000000000000000000000000000000000000288780149725727	5.69860600466029	0.271	0.006	0.00000000000000000000000000000000000000000000000000000000000000000000000000000000000000000000000000000000000000000000000000000000000000000000000000000000000000000000000000000000000000000000000000000000000000000000000000000000000000000000000000000000000122087583899546	Dendritic_cells_5	Dendritic Cells	ENSSSAG00000023874	blnk		NA			A0A1S3RNU7	blnk
BLNK	0.00000000000000000000000000000000000000000000000000000000000000000000000000000000000000000000000000000000000000000159671337661668	4.6182500025629	0.33	0.014	0.0000000000000000000000000000000000000000000000000000000000000000000000000000000000000000000000000000000000000675042514232234	B_cells_10	B Cells	ENSSSAG00000065613	BLNK	B cell linker [Source:HGNC Symbol;Acc:HGNC:14211]	106576789	blnk	B cell linker	A0A1S3N2H8	LOC106576789
BLNK	0.00000000000000000000000000000000000000000000000000000000000000000000000000000000000000000000000000000000000000000159671337661668	4.6182500025629	0.33	0.014	0.0000000000000000000000000000000000000000000000000000000000000000000000000000000000000000000000000000000000000675042514232234	B_cells_10	B Cells	ENSSSAG00000065613	BLNK	B cell linker [Source:HGNC Symbol;Acc:HGNC:14211]	106576789	blnk	B cell linker	A0A1S3N2Y5	LOC106576789
bmp2k	0.000000000000000000000000000000000000000000000000000000000000000000000000000000000000000000000000000000000000000000000000000000000000000000000000000000000000000000000000000000000000000402444863041197	1.57895610084681	0.396	0.153	0.0000000000000000000000000000000000000000000000000000000000000000000000000000000000000000000000000000000000000000000000000000000000000000000000000000000000000000000000000000000000170141614747927	Myeloid	Macrophages	ENSSSAG00000074250	bmp2k	BMP2 inducible kinase [Source:ZFIN;Acc:ZDB-GENE-041212-72]	NA
bmp2k	0.0000000000000000000000000000000000000000000000000000000000000000000000000000000000000000000000000000000000000000000000000000000000000000000000000000000433913178379817	1.40662769416097	0.375	0.154	0.00000000000000000000000000000000000000000000000000000000000000000000000000000000000000000000000000000000000000000000000000000000000000000000000000183445474423635	5	Secretory	ENSSSAG00000074250	bmp2k	BMP2 inducible kinase [Source:ZFIN;Acc:ZDB-GENE-041212-72]	NA
bmp2k	0.0000000000000000000000000000000000000000000000000000000000206124160213917	1.27781418158774	0.352	0.157	0.000000000000000000000000000000000000000000000000000000871431112136378	9	Glial (1)	ENSSSAG00000074250	bmp2k	BMP2 inducible kinase [Source:ZFIN;Acc:ZDB-GENE-041212-72]	NA
bmp2k	0.00000000583328657093288	0.958863814555076	0.31	0.163	0.000246613856359329	20	Neuronal (2)	ENSSSAG00000074250	bmp2k	BMP2 inducible kinase [Source:ZFIN;Acc:ZDB-GENE-041212-72]	NA
bmp2k	0.000000000121833920555101	1.6498138926059	0.457	0.163	0.00000515077265930799	Monocyte_11	Monocyte	ENSSSAG00000074250	bmp2k	BMP2 inducible kinase [Source:ZFIN;Acc:ZDB-GENE-041212-72]	NA
bmp2k	0.000000000000296858440673583	1.02858426626416	0.335	0.161	0.0000000125502842963571	17	Glial (2)	ENSSSAG00000074250	bmp2k	BMP2 inducible kinase [Source:ZFIN;Acc:ZDB-GENE-041212-72]	NA
bpifcl	0	3.88294159467625	0.252	0.019	0	Myeloid	Macrophages	ENSSSAG00000004217	bpifcl	BPI fold containing family C, like [Source:NCBI gene (formerly Entrezgene);Acc:100196705]	100196705	bpifcl	BPI fold containing family C, like	B5X1K1	BPI
brd7.1	0.0000137749693525152	0.413231420731994	0.554	0.427	0.582364379316286	12	Neuronal (1)	ENSSSAG00000076002	brd7	bromodomain containing 7 [Source:NCBI gene (formerly Entrezgene);Acc:100196750]	100196750	brd7	bromodomain containing 7	B5X3C9	BRD7
brd9	0.0000000418832195297338	0.889879542007149	0.255	0.135	0.00177069687205855	B_cells_10	B Cells	ENSSSAG00000096040	brd9	bromodomain containing 9 [Source:NCBI gene;Acc:393245]	NA
brinp2	0.0000000000000000000000000000000000000000000000000000000000000000000000000000000000000000000000000000000000000000000000000000000000000000000000000000000000000000000000000000000000000000000000000000000000000000000000000000000000000000000000000000000000000000000000000000000000000000000000000000000000000000000520331022234909	5.92514803637759	0.325	0.005	0.00000000000000000000000000000000000000000000000000000000000000000000000000000000000000000000000000000000000000000000000000000000000000000000000000000000000000000000000000000000000000000000000000000000000000000000000000000000000000000000000000000000000000000000000000000000000000000000000000000000000000219980346270252	12	Neuronal (1)	ENSSSAG00000043545	brinp2	bone morphogenetic protein/retinoic acid inducible neural-specific 2 [Source:ZFIN;Acc:ZDB-GENE-070912-621]	NA			A0A1S3LXX7	LOC106569071
btg1	0.0000000000512159714218493	1.08023980582748	0.287	0.143	0.00000216525762380152	B_cells_10	B Cells	ENSSSAG00000115043	btg1	B-cell translocation gene 1, anti-proliferative [Source:ZFIN;Acc:ZDB-GENE-010726-1]	106576460	LOC106576460	protein BTG1-like	B5X6D0	BTG1
btg1	0.0000000000512159714218493	1.08023980582748	0.287	0.143	0.00000216525762380152	B_cells_10	B Cells	ENSSSAG00000115043	btg1	B-cell translocation gene 1, anti-proliferative [Source:ZFIN;Acc:ZDB-GENE-010726-1]	106576460	LOC106576460	protein BTG1-like	A0A1S3SI29	LOC106609569
btg1.1	0.000000000000000000000000000000000000000000000000000000000000000000000000000000000000000000000000000000000000000000000000000000000000000000000000000000000275089784846958	1.02589356962915	0.262	0.139	0.0000000000000000000000000000000000000000000000000000000000000000000000000000000000000000000000000000000000000000000000000000000000000000000000000000116299708339749	T_cells	T Cells	ENSSSAG00000054085	btg1	B-cell translocation gene 1, anti-proliferative [Source:ZFIN;Acc:ZDB-GENE-010726-1]	NA
btg1.1	0.00000000000192330750979901	1.12365597784837	0.299	0.157	0.0000000813116715917728	B_cells_10	B Cells	ENSSSAG00000054085	btg1	B-cell translocation gene 1, anti-proliferative [Source:ZFIN;Acc:ZDB-GENE-010726-1]	NA
btk	0	4.55735859025926	0.465	0.023	0	5	Secretory	ENSSSAG00000064602	btk	Bruton agammaglobulinemia tyrosine kinase [Source:ZFIN;Acc:ZDB-GENE-070531-1]	NA			A0A1S3RQG7	btk
bzw2.1	0	6.5193346345024	0.42	0.004	0	12	Neuronal (1)	ENSSSAG00000073239	bzw2	basic leucine zipper and W2 domains 2 [Source:NCBI gene;Acc:393892]	106588711	LOC106588711	basic leucine zipper and W2 domain-containing protein 2-like	A0A1S3Q0H0	LOC106588711
c4	0	3.00074674239182	0.35	0.064	0	1	Fibroblasts (1)	ENSSSAG00000046194	c4	complement component 4 [Source:ZFIN;Acc:ZDB-GENE-030131-5697]	106581002	LOC106581002	complement C4-B-like
c4	0.00000000000000000000000000000000000000000000000000000000000000000000000000000000000000000000000000000000000000000000000000000000000000000000000000000000000000000000000000000000000000000000000000000000000000000000000000000000000000000000000000000000000000000000000000000000000000000196284209510545	2.30828520079488	0.458	0.097	0.0000000000000000000000000000000000000000000000000000000000000000000000000000000000000000000000000000000000000000000000000000000000000000000000000000000000000000000000000000000000000000000000000000000000000000000000000000000000000000000000000000000000000000000000000000000000000829830752547732	14	Fibroblasts (2)	ENSSSAG00000046194	c4	complement component 4 [Source:ZFIN;Acc:ZDB-GENE-030131-5697]	106581002	LOC106581002	complement C4-B-like
c4.1	0.000000000000000000000000000000000000000000000000000000000000000000000000000000000000000000000000000000000000000000000000000000000000000000000000000000000000000000000000000000000000000000000124601793746088	3.238086785071	0.357	0.039	0.00000000000000000000000000000000000000000000000000000000000000000000000000000000000000000000000000000000000000000000000000000000000000000000000000000000000000000000000000000000000000000526779003420337	14	Fibroblasts (2)	ENSSSAG00000046962	c4	complement component 4 [Source:ZFIN;Acc:ZDB-GENE-030131-5697]	106612870	LOC106612870	complement C4-like
C4orf47	0.000000000000000000000000000000000000000000000000000000000000000000000000000000000000000000000000000000000000000000000000000000000000000000000000000690089474865089	6.30655875578	0.258	0.002	0.0000000000000000000000000000000000000000000000000000000000000000000000000000000000000000000000000000000000000000000000000000000000000000000000291749127288713	17	Glial (2)	ENSSSAG00000111648	C4orf47	chromosome 4 open reading frame 47 [Source:HGNC Symbol;Acc:HGNC:34346]	NA
c8g	0.0000000000000000000000000000880232185667699	0.284588747069371	0.559	0.42	0.00000000000000000000000372135761134733	1	Fibroblasts (1)	ENSSSAG00000070566	c8g	complement component 8, gamma polypeptide [Source:NCBI gene (formerly Entrezgene);Acc:100286491]	100286491	c8g	complement component 8, gamma polypeptide	C0H7N5	CO8G
c8g	0.00000000000000000000000000000000000000000000000000000000000000000000000000000000000000000000000000000000000000000000000000000000000000000000000000000000000000000000000000000000000000000000000000000000000000000000000000000000000000000000000000000000000000000000000000000000000000186296679701152	1.50711276657532	0.873	0.43	0.0000000000000000000000000000000000000000000000000000000000000000000000000000000000000000000000000000000000000000000000000000000000000000000000000000000000000000000000000000000000000000000000000000000000000000000000000000000000000000000000000000000000000000000000000000000000787606472772558	14	Fibroblasts (2)	ENSSSAG00000070566	c8g	complement component 8, gamma polypeptide [Source:NCBI gene (formerly Entrezgene);Acc:100286491]	100286491	c8g	complement component 8, gamma polypeptide	C0H7N5	CO8G
c8g	0.00000000000000000000000000000000000000000000000002579182897196	0.601526507534709	0.537	0.426	0.00000000000000000000000000000000000000000000109040115344755	2	Intermediate Keratinocytes	ENSSSAG00000070566	c8g	complement component 8, gamma polypeptide [Source:NCBI gene (formerly Entrezgene);Acc:100286491]	100286491	c8g	complement component 8, gamma polypeptide	C0H7N5	CO8G
c8g	0	2.21941869941429	0.864	0.404	0	3	Basal Keratinocytes	ENSSSAG00000070566	c8g	complement component 8, gamma polypeptide [Source:NCBI gene (formerly Entrezgene);Acc:100286491]	100286491	c8g	complement component 8, gamma polypeptide	C0H7N5	CO8G
ca16b	0	3.73964252685334	0.565	0.054	0	12	Neuronal (1)	ENSSSAG00000072096	ca16b	carbonic anhydrase XVI b [Source:ZFIN;Acc:ZDB-GENE-080818-1]	106565330	LOC106565330	receptor-type tyrosine-protein phosphatase gamma-like	A0A1S3LA01	LOC106565330
ca16b	0	3.73964252685334	0.565	0.054	0	12	Neuronal (1)	ENSSSAG00000072096	ca16b	carbonic anhydrase XVI b [Source:ZFIN;Acc:ZDB-GENE-080818-1]	106565330	LOC106565330	receptor-type tyrosine-protein phosphatase gamma-like	A0A1S3LA12	LOC106565330
cacna1ba	0	6.29878706599287	0.68	0.011	0	12	Neuronal (1)	ENSSSAG00000009555	cacna1ba	calcium channel, voltage-dependent, N type, alpha 1B subunit, a [Source:ZFIN;Acc:ZDB-GENE-060531-44]	106579993	LOC106579993	voltage-dependent N-type calcium channel subunit alpha-1B-like
CACNA1D.1	0.000000000000000000000000000000000000000000000000000000000000000000000000000000000000000000000000000000000000000000000000000000000000000000000000000000000000000000000000000000000000000000000000000000000000000000094098122358306	4.27312158888289	0.253	0.013	0.0000000000000000000000000000000000000000000000000000000000000000000000000000000000000000000000000000000000000000000000000000000000000000000000000000000000000000000000000000000000000000000000000000000000000039781863189421	12	Neuronal (1)	ENSSSAG00000042492	CACNA1D	calcium voltage-gated channel subunit alpha1 D [Source:HGNC Symbol;Acc:HGNC:1391]	NA
cacna1sa.1	0.00000000000000000000000000000000000000000000000000000000000000000000000000000000000000000000000000000000000000000000000000000000000000000000000000000000000000000000000000000000000000000000000000000000000000000000000000000000000000000000000000000000000359787206716351	6.19865038889584	0.308	0.004	0.000000000000000000000000000000000000000000000000000000000000000000000000000000000000000000000000000000000000000000000000000000000000000000000000000000000000000000000000000000000000000000000000000000000000000000000000000000000000000000000000000000152107237383472	18	Muscle	ENSSSAG00000014558	cacna1sa	calcium channel, voltage-dependent, L type, alpha 1S subunit, a [Source:ZFIN;Acc:ZDB-GENE-090514-1]	106583479	LOC106583479	dihydropyridine-sensitive L-type skeletal muscle calcium channel subunit alpha-1-like	A0A1S3P6K3	LOC106583479
cacna2d1a	0.000000000000000000000000000000000000000000000000000000000000000000000000000000000000000000000000000000000000000000000000000000000000000000000000000000000000000000000000000000000000000000000000000000000000000000000000000000000000000000000000000000000000000000000000000000000000000000320536296149848	4.22506468009735	0.385	0.022	0.0000000000000000000000000000000000000000000000000000000000000000000000000000000000000000000000000000000000000000000000000000000000000000000000000000000000000000000000000000000000000000000000000000000000000000000000000000000000000000000000000000000000000000000000000000000000000135513129923271	18	Muscle	ENSSSAG00000006531	cacna2d1a	calcium channel, voltage-dependent, alpha 2/delta subunit 1a [Source:ZFIN;Acc:ZDB-GENE-041210-215]	NA
cacna2d1a.1	0.0000000000000000000000000000000000000000000000000000000000000000000000000000000000000000000000000000000000000000000000000000000000000000000000000000000000000000000000000000000000000000000057507950710063	3.13671233732702	0.344	0.042	0.000000000000000000000000000000000000000000000000000000000000000000000000000000000000000000000000000000000000000000000000000000000000000000000000000000000000000000000000000000000000000243126363216933	18	Muscle	ENSSSAG00000092621	cacna2d1a	calcium channel, voltage-dependent, alpha 2/delta subunit 1a [Source:ZFIN;Acc:ZDB-GENE-041210-215]	NA
cacna2d1a.1	0.0000000000000000000000000000000000000000000000000000000000000000000000000000000000000000000000000000000000000000000000000424210332016036	2.85153670672861	0.3	0.039	0.00000000000000000000000000000000000000000000000000000000000000000000000000000000000000000000000000000000000000000000179343402066419	12	Neuronal (1)	ENSSSAG00000092621	cacna2d1a	calcium channel, voltage-dependent, alpha 2/delta subunit 1a [Source:ZFIN;Acc:ZDB-GENE-041210-215]	NA
cacna2d1a.1	0.000000000000000000000000000000000000000000000000000000327970309994773	2.76106809242345	0.291	0.043	0.000000000000000000000000000000000000000000000000013865600795649	17	Glial (2)	ENSSSAG00000092621	cacna2d1a	calcium channel, voltage-dependent, alpha 2/delta subunit 1a [Source:ZFIN;Acc:ZDB-GENE-041210-215]	NA
cacnb2a	0	4.81826697709385	0.266	0.015	0	8	Endothelial	ENSSSAG00000071149	cacnb2a	calcium channel, voltage-dependent, beta 2a [Source:NCBI gene (formerly Entrezgene);Acc:100380803]	100380803	cacnb2a	calcium channel, voltage-dependent, beta 2a	A0A1S3ND28	LOC106578706
cacnb2a	0	4.81826697709385	0.266	0.015	0	8	Endothelial	ENSSSAG00000071149	cacnb2a	calcium channel, voltage-dependent, beta 2a [Source:NCBI gene (formerly Entrezgene);Acc:100380803]	100380803	cacnb2a	calcium channel, voltage-dependent, beta 2a	C0H9R6	CACB2
cacnb2a	0	4.81826697709385	0.266	0.015	0	8	Endothelial	ENSSSAG00000071149	cacnb2a	calcium channel, voltage-dependent, beta 2a [Source:NCBI gene (formerly Entrezgene);Acc:100380803]	100380803	cacnb2a	calcium channel, voltage-dependent, beta 2a	A0A1S3Q7Y9	cacb2
cacnb2a	0	4.81826697709385	0.266	0.015	0	8	Endothelial	ENSSSAG00000071149	cacnb2a	calcium channel, voltage-dependent, beta 2a [Source:NCBI gene (formerly Entrezgene);Acc:100380803]	100380803	cacnb2a	calcium channel, voltage-dependent, beta 2a	A0A1S3Q849	cacb2
cacnb2a	0	4.81826697709385	0.266	0.015	0	8	Endothelial	ENSSSAG00000071149	cacnb2a	calcium channel, voltage-dependent, beta 2a [Source:NCBI gene (formerly Entrezgene);Acc:100380803]	100380803	cacnb2a	calcium channel, voltage-dependent, beta 2a	A0A1S3Q9K4	cacb2
cacnb2a	0	4.81826697709385	0.266	0.015	0	8	Endothelial	ENSSSAG00000071149	cacnb2a	calcium channel, voltage-dependent, beta 2a [Source:NCBI gene (formerly Entrezgene);Acc:100380803]	100380803	cacnb2a	calcium channel, voltage-dependent, beta 2a	A0A1S3Q810	cacb2
cadm1a	0	2.37528864398982	0.264	0.059	0	3	Basal Keratinocytes	ENSSSAG00000063270	cadm1a	cell adhesion molecule 1a [Source:ZFIN;Acc:ZDB-GENE-080505-2]	NA			A0A1S3LPU9	LOC106567730
cadm1a.1	0.00000000000000000000000000000000000000000000000000000000000000000000000108740519031053	3.00947042256906	0.345	0.044	0.0000000000000000000000000000000000000000000000000000000000000000000459722292307581	9	Glial (1)	ENSSSAG00000020298	cadm1a	cell adhesion molecule 1a [Source:ZFIN;Acc:ZDB-GENE-080505-2]	NA
cadm1a.1	0.0000000000000000000000000000000000000000000000000000000000000000000000000000000000000000000000000000000000000000000000000000000000000000000000000000000000000000000000000000000000000941947743945992	3.91215328169739	0.507	0.041	0.00000000000000000000000000000000000000000000000000000000000000000000000000000000000000000000000000000000000000000000000000000000000000000000000000000000000000000000000000000000398227247708047	12	Neuronal (1)	ENSSSAG00000020298	cadm1a	cell adhesion molecule 1a [Source:ZFIN;Acc:ZDB-GENE-080505-2]	NA
cadm1a.1	0.0000000360796900016793	2.53641349887015	0.313	0.051	0.001525341054201	17	Glial (2)	ENSSSAG00000020298	cadm1a	cell adhesion molecule 1a [Source:ZFIN;Acc:ZDB-GENE-080505-2]	NA
cadm1b.1	0	4.84019812098643	0.438	0.02	0	7	Osteoblasts	ENSSSAG00000066068	cadm1b	cell adhesion molecule 1b [Source:ZFIN;Acc:ZDB-GENE-080327-34]	106613023	LOC106613023	cell adhesion molecule 1-like	A0A1S3T172	LOC106613023
cadm1b.1	0	4.84019812098643	0.438	0.02	0	7	Osteoblasts	ENSSSAG00000066068	cadm1b	cell adhesion molecule 1b [Source:ZFIN;Acc:ZDB-GENE-080327-34]	106613023	LOC106613023	cell adhesion molecule 1-like	A0A1S3T190	LOC106613023
cadm4.1	0	3.08963961475115	0.284	0.036	0	Myeloid	Macrophages	ENSSSAG00000010523	cadm4	cell adhesion molecule 4 [Source:ZFIN;Acc:ZDB-GENE-041114-138]	NA
cadps2	0	3.17207293757428	0.343	0.041	0	6	Mucous	ENSSSAG00000090692	cadps2	Ca++-dependent secretion activator 2 [Source:ZFIN;Acc:ZDB-GENE-030903-1]	NA
CADPS2	0.0000000000000000000000000000000000000000000000000000000000000000000000000000000000000000000000000000000000000000000000000000000000000000000000000000000000000000000000000000000000000000000000000000000000000000000000000000000000000000000000000000000000000000000000000000000000000000000000000000000000000000122873649725707	3.05906729332082	0.28	0.039	0.000000000000000000000000000000000000000000000000000000000000000000000000000000000000000000000000000000000000000000000000000000000000000000000000000000000000000000000000000000000000000000000000000000000000000000000000000000000000000000000000000000000000000000000000000000000000000000000000000000000000519472928945371	6	Mucous	ENSSSAG00000078300	CADPS2	calcium dependent secretion activator 2 [Source:HGNC Symbol;Acc:HGNC:16018]	NA
cadpsa	0	5.74226928790915	0.603	0.014	0	12	Neuronal (1)	ENSSSAG00000072132	cadpsa	Ca2+-dependent activator protein for secretion a [Source:ZFIN;Acc:ZDB-GENE-030616-525]	NA
cadpsa.1	0	5.73002870824391	0.942	0.044	0	12	Neuronal (1)	ENSSSAG00000070239	cadpsa	Ca2+-dependent activator protein for secretion a [Source:ZFIN;Acc:ZDB-GENE-030616-525]	NA
calb2a	0	6.11703147331739	0.425	0.008	0	12	Neuronal (1)	ENSSSAG00000039328	calb2a	calbindin 2a [Source:ZFIN;Acc:ZDB-GENE-040426-1677]	106560817	LOC106560817	calretinin-like	B5XDV3	CALB2
calcoco1b	0.00000000000000000000000000000000000000000000000000000000000000000000000000000000000000000000000000000000000000000000000000000000000000000000000000000000000000000000000000000000000000000000000000000000000000000000000000000000000000000000000000000000000000000000000000224249934819495	6.48575920576346	0.304	0.004	0.0000000000000000000000000000000000000000000000000000000000000000000000000000000000000000000000000000000000000000000000000000000000000000000000000000000000000000000000000000000000000000000000000000000000000000000000000000000000000000000000000000000000000000000000948061449436378	18	Muscle	ENSSSAG00000081131	calcoco1b	calcium binding and coiled-coil domain 1b [Source:ZFIN;Acc:ZDB-GENE-031118-126]	106583299	calcoco1b	calcium binding and coiled-coil domain 1b	A0A1S3P5F0	calcoco1
camkk1a	0.0000000000000000000000000000000000000000000000000000000000000000000000000000000000000000000000000000000363876203248711	4.33914654733647	0.39	0.021	0.00000000000000000000000000000000000000000000000000000000000000000000000000000000000000000000000000153835942447458	20	Neuronal (2)	ENSSSAG00000040052	camkk1a	calcium/calmodulin-dependent protein kinase kinase 1, alpha a [Source:ZFIN;Acc:ZDB-GENE-050327-62]	NA
camkk1a.1	0.0000000000000000000000000000000000000000000000000000000000000000000000000000000000000000000000000000000390441499299605	4.06473851925518	0.356	0.025	0.00000000000000000000000000000000000000000000000000000000000000000000000000000000000000000000000000165066952658894	20	Neuronal (2)	ENSSSAG00000061029	camkk1a	calcium/calmodulin-dependent protein kinase kinase 1, alpha a [Source:ZFIN;Acc:ZDB-GENE-050327-62]	NA			A0A1S3RN16	LOC106603934
camkk1a.1	0.0000000000000000000000000000000000000000000000000000000000000000000000000000000000000000000000000000000390441499299605	4.06473851925518	0.356	0.025	0.00000000000000000000000000000000000000000000000000000000000000000000000000000000000000000000000000165066952658894	20	Neuronal (2)	ENSSSAG00000061029	camkk1a	calcium/calmodulin-dependent protein kinase kinase 1, alpha a [Source:ZFIN;Acc:ZDB-GENE-050327-62]	NA			A0A1S3RPN6	LOC106603934
camsap3	0.000000000000000000000000000000000000000000000000000000000000000000000000000000000000000000000000000000000000000000000000000000000000000000000000000000000000000000000000000000000000000000000000000000000000000000000000000000000000000000000000000000000000000000000000000000000000000000000000000000000000000000000000127376166399966	2.86774107183669	0.32	0.048	0.00000000000000000000000000000000000000000000000000000000000000000000000000000000000000000000000000000000000000000000000000000000000000000000000000000000000000000000000000000000000000000000000000000000000000000000000000000000000000000000000000000000000000000000000000000000000000000000000000000000000000000000538508218689135	6	Mucous	ENSSSAG00000037099	camsap3	calmodulin regulated spectrin-associated protein family, member 3 [Source:ZFIN;Acc:ZDB-GENE-060503-811]	NA
camta1a	0.0000000000000000000000000000000000000000000000000000000000000000000000000000000000000000000000000000000000000000000000000000000000000000000000000000000000000000000000000000000000000000000000000000000000000000000000000000000000000000000000000000000000000000000000000000000000000000000000000000028681724138044	4.11244418936923	0.38	0.022	0.000000000000000000000000000000000000000000000000000000000000000000000000000000000000000000000000000000000000000000000000000000000000000000000000000000000000000000000000000000000000000000000000000000000000000000000000000000000000000000000000000000000000000000000000000000000000000000000000121257725138408	12	Neuronal (1)	ENSSSAG00000093840	camta1a	calmodulin binding transcription activator 1a [Source:ZFIN;Acc:ZDB-GENE-090312-183]	NA			A0A1S3LLG1	LOC106567259
camta1a	0.0000000000000000000000000000000000000000000000000000000000000000000000000000000000000000000000000000000000000000000000000000000000000000000000000000000000000000000000000000000000000000000000000000000000000000000000000000000000000000000000000000000000000000000000000000000000000000000000000000028681724138044	4.11244418936923	0.38	0.022	0.000000000000000000000000000000000000000000000000000000000000000000000000000000000000000000000000000000000000000000000000000000000000000000000000000000000000000000000000000000000000000000000000000000000000000000000000000000000000000000000000000000000000000000000000000000000000000000000000121257725138408	12	Neuronal (1)	ENSSSAG00000093840	camta1a	calmodulin binding transcription activator 1a [Source:ZFIN;Acc:ZDB-GENE-090312-183]	NA			A0A1S3LLG9	LOC106567259
camta1a.1	0.000000000000000000000000000000000000000000000000000000000000000000000000000000000000000000000000000000000000000000000000000000000000000000000000000000000000000000000000000000000000000000000000000000000000000000000000000000000000000000000000000000000000000000000000000000000000000762343206894523	5.1658634948303	0.313	0.008	0.0000000000000000000000000000000000000000000000000000000000000000000000000000000000000000000000000000000000000000000000000000000000000000000000000000000000000000000000000000000000000000000000000000000000000000000000000000000000000000000000000000000000000000000000000000000000322295837578797	12	Neuronal (1)	ENSSSAG00000087193	camta1a	calmodulin binding transcription activator 1a [Source:ZFIN;Acc:ZDB-GENE-090312-183]	NA
capn2a	0.000000000000000000000000000000000000000000000000000000000000000000000000000000000000000000000000000000000000000000000000000000000206316729304378	1.49698099508302	0.373	0.137	0.00000000000000000000000000000000000000000000000000000000000000000000000000000000000000000000000000000000000000000000000000000872245236480118	6	Mucous	ENSSSAG00000040852	capn2a	calpain 2, (m/II) large subunit a [Source:ZFIN;Acc:ZDB-GENE-050320-69]	106578800	LOC106578800	calpain-2 catalytic subunit-like
capn2a	0.0000000000000000000000000000000000000000000000000000000000000000000000000000000000000000000000000000000000000000501931061932494	1.56322704333053	0.382	0.138	0.00000000000000000000000000000000000000000000000000000000000000000000000000000000000000000000000000000000000212201395053201	10	Superficial Keratinocytes	ENSSSAG00000040852	capn2a	calpain 2, (m/II) large subunit a [Source:ZFIN;Acc:ZDB-GENE-050320-69]	106578800	LOC106578800	calpain-2 catalytic subunit-like
capn2a	0.0000000000000000000000000000000000000000000000000000000000000000000000000284490061293146	1.16349622386124	0.309	0.139	0.00000000000000000000000000000000000000000000000000000000000000000000120273863212903	5	Secretory	ENSSSAG00000040852	capn2a	calpain 2, (m/II) large subunit a [Source:ZFIN;Acc:ZDB-GENE-050320-69]	106578800	LOC106578800	calpain-2 catalytic subunit-like
capn2a	0	1.68001256033879	0.342	0.115	0	2	Intermediate Keratinocytes	ENSSSAG00000040852	capn2a	calpain 2, (m/II) large subunit a [Source:ZFIN;Acc:ZDB-GENE-050320-69]	106578800	LOC106578800	calpain-2 catalytic subunit-like
capn2b	0.00000000000000000000000000000000000000000000000000000152214194878711	1.89131196536873	0.306	0.085	0.0000000000000000000000000000000000000000000000000643515951688728	14	Fibroblasts (2)	ENSSSAG00000040279	capn2b	calpain 2, (m/II) large subunit b [Source:ZFIN;Acc:ZDB-GENE-050522-84]	NA
card14.1	0.000000000000000000000000000000000000000000000000000000000000000000000000000000000000000000000000000000000000000000000000000000000000000000000000000000000000000000000000000000000000000000000000000000000000000000000000000000000000000463731266307783	3.01129586713535	0.273	0.035	0.0000000000000000000000000000000000000000000000000000000000000000000000000000000000000000000000000000000000000000000000000000000000000000000000000000000000000000000000000000000000000000000000000000000000000000000000000000000000196051667456941	10	Superficial Keratinocytes	ENSSSAG00000046096	card14	caspase recruitment domain family, member 14 [Source:ZFIN;Acc:ZDB-GENE-090310-1]	NA			A0A1S3PYX3	LOC106588435
carmil2	0.00000000000000000000000000000000000000000000000000000000000000000000000000000000000000000000000000000000000000000000000000000000000000000000000000000000000000000000000000000000000000000000000000000000000000000000000000000000000000733611961537472	2.32201482494531	0.294	0.059	0.000000000000000000000000000000000000000000000000000000000000000000000000000000000000000000000000000000000000000000000000000000000000000000000000000000000000000000000000000000000000000000000000000000000000000000000000000000000310149128979197	5	Secretory	ENSSSAG00000064806	carmil2	capping protein regulator and myosin 1 linker 2 [Source:ZFIN;Acc:ZDB-GENE-050419-197]	106560836	LOC106560836	leucine-rich repeat-containing protein 16B-like
cars2	0.0000000000000000000000000000000000000000000000000000000000000000000000000000000000000000000000000000000000000000000000000000000000000000000000000000000000000000000000000000000000000000000000000000000000000000000000000000000000315052334513701	3.65024110979687	0.256	0.026	0.00000000000000000000000000000000000000000000000000000000000000000000000000000000000000000000000000000000000000000000000000000000000000000000000000000000000000000000000000000000000000000000000000000000000000000000000000000133194675462357	13	Neural Crest Cells	ENSSSAG00000028027	cars2	cysteinyl-tRNA synthetase 2, mitochondrial [Source:ZFIN;Acc:ZDB-GENE-030131-5564]	NA
casc4.1	0	2.89273060296666	0.32	0.047	0	6	Mucous	ENSSSAG00000070398	casc4	cancer susceptibility candidate 4 [Source:ZFIN;Acc:ZDB-GENE-091130-1]	NA
casq1a	0.000000000000000000000000000000000000000000000000000000000000000000000000000000000000000000000000000000000000000000000000000000000000000000000000000000000000000000000000000000000000000000000000000000000000000000000000000000000000416742779555836	5.76379825630857	0.308	0.006	0.0000000000000000000000000000000000000000000000000000000000000000000000000000000000000000000000000000000000000000000000000000000000000000000000000000000000000000000000000000000000000000000000000000000000000000000000000000000176186344912821	18	Muscle	ENSSSAG00000006477	casq1a	calsequestrin 1a [Source:ZFIN;Acc:ZDB-GENE-040801-139]	100196652	LOC100196652	calsequestrin-like
casq1a.1	0.000000000000000000000000000000000000000000000000000000000000000000000000000000000000000000000000000000000000000000000000000000000000000000000000000000000000000000000000000000000000000000000000000000000000000000000010049089608237	5.36192422866526	0.316	0.009	0.000000000000000000000000000000000000000000000000000000000000000000000000000000000000000000000000000000000000000000000000000000000000000000000000000000000000000000000000000000000000000000000000000000000000000000424845361367437	18	Muscle	ENSSSAG00000064083	casq1a	calsequestrin 1a [Source:ZFIN;Acc:ZDB-GENE-040801-139]	NA
casq1b	0.000000000000000000000000000000000000000000000000000000000000000000000000000000000000000000000000000000000000000000000000000000000000000000000000000000000000000000000000000000000000000000000000000000000000000000000000000000000000000000000000000000000000000000000000000000000000000000000000000000000000000930333667636437	6.1916982715885	0.379	0.006	0.0000000000000000000000000000000000000000000000000000000000000000000000000000000000000000000000000000000000000000000000000000000000000000000000000000000000000000000000000000000000000000000000000000000000000000000000000000000000000000000000000000000000000000000000000000000000000000000000000000000000393317164666657	18	Muscle	ENSSSAG00000105008	casq1b	calsequestrin 1b [Source:ZFIN;Acc:ZDB-GENE-060929-1070]	NA
casq1b.1	0	5.99574305297478	0.715	0.026	0	18	Muscle	ENSSSAG00000072101	casq1b	calsequestrin 1b [Source:NCBI gene (formerly Entrezgene);Acc:100194596]	100194596	casq1b	calsequestrin 1b
cav1	0.000000000000000000000000000000000000000000000000000000000000000000000000000000000000000000000000000000222457336509512	2.59295125013944	0.272	0.05	0.00000000000000000000000000000000000000000000000000000000000000000000000000000000000000000000000000940482881561266	14	Fibroblasts (2)	ENSSSAG00000091622	cav1	caveolin 1 [Source:ZFIN;Acc:ZDB-GENE-030131-2415]	NA			A0A1S3KQY7	LOC106561554
cav1.1	0.00000000000000000000000000000000000000000000000000000000000000000000000000000000000000000000000000000000000000000000000000000000000000000000000000000000000000000000000000000000000000000000000000000000000000806507043603077	2.75450510321332	0.269	0.049	0.000000000000000000000000000000000000000000000000000000000000000000000000000000000000000000000000000000000000000000000000000000000000000000000000000000000000000000000000000000000000000000000000000000000340966982824073	8	Endothelial	ENSSSAG00000117092	cav1	caveolin 1 [Source:ZFIN;Acc:ZDB-GENE-030131-2415]	NA
cavin4a	0.000000000000000000000000000000000000000000000000000000000000000000000000000000000000000000000000000000000000000000000000000000000000000000000000000000000000000000000000000000000000000000000000000000000000000000000000000000000000000000000000000000000000000000000000000000000000000000000002236975761524	6.45522261828595	0.324	0.003	0.00000000000000000000000000000000000000000000000000000000000000000000000000000000000000000000000000000000000000000000000000000000000000000000000000000000000000000000000000000000000000000000000000000000000000000000000000000000000000000000000000000000000000000000000000000000000000000009457262426995	18	Muscle	ENSSSAG00000113763	cavin4a	caveolae associated protein 4a [Source:NCBI gene;Acc:552940]	NA			A0A1S3LUE4	LOC106568643
cbfb	0.0000000000000000271334801065259	1.28439619283587	0.275	0.121	0.0000000000011471221384636	14	Fibroblasts (2)	ENSSSAG00000064481	cbfb	core-binding factor subunit beta [Source:ZFIN;Acc:ZDB-GENE-980526-440]	NA			A0A1S3KM49	LOC106560844
cbfb	0.0000000000000000271334801065259	1.28439619283587	0.275	0.121	0.0000000000011471221384636	14	Fibroblasts (2)	ENSSSAG00000064481	cbfb	core-binding factor subunit beta [Source:ZFIN;Acc:ZDB-GENE-980526-440]	NA			Q0H914	cbfb
cbfb	0.0000000000000000271334801065259	1.28439619283587	0.275	0.121	0.0000000000011471221384636	14	Fibroblasts (2)	ENSSSAG00000064481	cbfb	core-binding factor subunit beta [Source:ZFIN;Acc:ZDB-GENE-980526-440]	NA			A0A1S3KMX6	LOC106560844
cbl	0.000000000000000000000000000000000000000000000000003537784489726	3.99820043121408	0.581	0.049	0.000000000000000000000000000000000000000000000149566914872146	Monocyte_11	Monocyte	ENSSSAG00000115756	cbl	Cbl proto-oncogene, E3 ubiquitin protein ligase [Source:ZFIN;Acc:ZDB-GENE-041114-207]	NA
ccdc149a	0	5.67703004869546	0.276	0.005	0	6	Mucous	ENSSSAG00000066535	ccdc149a	coiled-coil domain containing 149a [Source:NCBI gene;Acc:449999]	106577608	ccdc149a	coiled-coil domain containing 149a	A0A1S3N710	LOC106577608
ccdc151.1	0.000000000000000000000000000000000000000000000000000000000000000000000000000000000000000000000000000000000000000000000656195444737533	4.4799445397866	0.26	0.011	0.0000000000000000000000000000000000000000000000000000000000000000000000000000000000000000000000000000000000000000277419748171687	17	Glial (2)	ENSSSAG00000000241	ccdc151	coiled-coil domain containing 151 [Source:ZFIN;Acc:ZDB-GENE-061013-787]	NA
ccdc169	0.0000000000000000000000000000000000000000000000000000000000000000000000000000000000000000000000000000000000000000000000000000000000000000000000000000000000000000000000000000000000000000605446733183555	6.59510295059616	0.29	0.002	0.00000000000000000000000000000000000000000000000000000000000000000000000000000000000000000000000000000000000000000000000000000000000000000000000000000000000000000000000000000000000255964715388011	17	Glial (2)	ENSSSAG00000117575	ccdc169	coiled-coil domain containing 169 [Source:ZFIN;Acc:ZDB-GENE-091204-29]	NA
CCDC170	0.00000000000000000000000000000000000000000000000000000000000000000000000000000000000000000000000000000000000000000000000000000000000000000000000000000000000000000000430411128870361	5.16364475302471	0.367	0.01	0.000000000000000000000000000000000000000000000000000000000000000000000000000000000000000000000000000000000000000000000000000000000000000000000000000000000000000181964912952523	17	Glial (2)	ENSSSAG00000082734	CCDC170	coiled-coil domain containing 170 [Source:HGNC Symbol;Acc:HGNC:21177]	NA
ccdc18	0.0000000000000000000000000000000000000000000000000000000000118137147183921	1.85626421440743	0.299	0.114	0.000000000000000000000000000000000000000000000000000000499448417149464	Dendritic_cells_5	Dendritic Cells	ENSSSAG00000070611	ccdc18	coiled-coil domain containing 18 [Source:ZFIN;Acc:ZDB-GENE-030131-5414]	106568977	ccdc18	coiled-coil domain containing 18
ccdc18	0.0000000000000000000000000000000000000000000000000000000000000000000000000000000000000000000000000000000000000000000000000000000000000000000000000000000000000000000000000000000000000000000000000000000000000000000000000000000856510919825377	1.93621416103345	0.374	0.105	0.00000000000000000000000000000000000000000000000000000000000000000000000000000000000000000000000000000000000000000000000000000000000000000000000000000000000000000000000000000000000000000000000000000000000000000000000000362107121574575	5	Secretory	ENSSSAG00000070611	ccdc18	coiled-coil domain containing 18 [Source:ZFIN;Acc:ZDB-GENE-030131-5414]	106568977	ccdc18	coiled-coil domain containing 18
ccdc18	0.000000000000000000000000000000000000000000000000000000000000000615053941150129	2.12624751951399	0.386	0.113	0.000000000000000000000000000000000000000000000000000000000026002635470004	Neutrophil_cells_7	Neutrophils	ENSSSAG00000070611	ccdc18	coiled-coil domain containing 18 [Source:ZFIN;Acc:ZDB-GENE-030131-5414]	106568977	ccdc18	coiled-coil domain containing 18
ccdc18	0.000000000000000000000000000000000000000000000000000000000000000000516988748736553	2.36220089785548	0.469	0.115	0.0000000000000000000000000000000000000000000000000000000000000218567333303352	20	Neuronal (2)	ENSSSAG00000070611	ccdc18	coiled-coil domain containing 18 [Source:ZFIN;Acc:ZDB-GENE-030131-5414]	106568977	ccdc18	coiled-coil domain containing 18
ccdc180	0.0000000000000000000000000000000000000000000000000000000000000000000000000000000000000000000000000000000000000000000000000000000000000000000000000000000000000000000968049022346918	5.75506579382971	0.299	0.005	0.00000000000000000000000000000000000000000000000000000000000000000000000000000000000000000000000000000000000000000000000000000000000000000000000000000000000000409262085177607	17	Glial (2)	ENSSSAG00000053797	ccdc180	coiled-coil domain containing 180 [Source:ZFIN;Acc:ZDB-GENE-130530-582]	NA
ccdc181	0.000000000000000000000000000000000000000000000000000000000000000000000000000000000000000000000000000000000000000000000243370361889138	4.9426388071886	0.343	0.011	0.0000000000000000000000000000000000000000000000000000000000000000000000000000000000000000000000000000000000000000102889687895871	17	Glial (2)	ENSSSAG00000074903	ccdc181	coiled-coil domain containing 181 [Source:ZFIN;Acc:ZDB-GENE-060503-312]	NA			A0A1S3T420	ccdc181
ccdc186	0.000000000000000000000000000000000000000000000000000000000000000000000000000000000000000000000000000000000000000000000000000000000000000000000000000000000000000000000000000631607747180609	1.51137361718304	0.488	0.189	0.0000000000000000000000000000000000000000000000000000000000000000000000000000000000000000000000000000000000000000000000000000000000000000000000000000000000000000000000267024807275546	10	Superficial Keratinocytes	ENSSSAG00000069052	ccdc186		106578358	ccdc186	coiled-coil domain containing 186	A0A1S3NBA4	ccdc186
ccdc186	0.000000000000000000000000000000000000000000000000000000000000000000000000000000000000000000000000000000000000000000000000000000000000000000000000000000000000000000000000000631607747180609	1.51137361718304	0.488	0.189	0.0000000000000000000000000000000000000000000000000000000000000000000000000000000000000000000000000000000000000000000000000000000000000000000000000000000000000000000000267024807275546	10	Superficial Keratinocytes	ENSSSAG00000069052	ccdc186		106578358	ccdc186	coiled-coil domain containing 186	A0A1S3NAQ1	ccdc186
ccdc186	0.000000000000000000000000000000000000000000000000000377225393318252	0.568838191437345	0.266	0.188	0.0000000000000000000000000000000000000000000000159479579533157	2	Intermediate Keratinocytes	ENSSSAG00000069052	ccdc186		106578358	ccdc186	coiled-coil domain containing 186	A0A1S3NBA4	ccdc186
ccdc186	0.000000000000000000000000000000000000000000000000000377225393318252	0.568838191437345	0.266	0.188	0.0000000000000000000000000000000000000000000000159479579533157	2	Intermediate Keratinocytes	ENSSSAG00000069052	ccdc186		106578358	ccdc186	coiled-coil domain containing 186	A0A1S3NAQ1	ccdc186
ccdc28a	0.0000000000000000000000000000000000000000000000000000000000000000000000000000000000000000000000000000000000000000000000000000000000000000000000000000000000000000000000000000000000000000000043868128302312	6.59194887104453	0.286	0.002	0.000000000000000000000000000000000000000000000000000000000000000000000000000000000000000000000000000000000000000000000000000000000000000000000000000000000000000000000000000000000000000185461286023684	17	Glial (2)	ENSSSAG00000064209	ccdc28a	coiled-coil domain containing 28A [Source:ZFIN;Acc:ZDB-GENE-030131-5007]	NA
ccdc40	0.00000000000000000000000000000000000000000000000000000000000000000000000000000000000000000000000000000000000000000000000000000000000857744960992546	5.69213570830663	0.276	0.005	0.000000000000000000000000000000000000000000000000000000000000000000000000000000000000000000000000000000000000000000000000000000362628837158819	17	Glial (2)	ENSSSAG00000045908	ccdc40	coiled-coil domain containing 40 [Source:NCBI gene;Acc:568590]	NA			A0A1S3PZ42	ccdc40
ccdc83	0.00000000000000000000000000000000000000000000000000000000000000000000000000000000000000000000000000000000000000000000000000000000000000000000000000000000000000000000000000000000000000000000000000000000000000094690117090819	5.21965458560393	0.44	0.012	0.0000000000000000000000000000000000000000000000000000000000000000000000000000000000000000000000000000000000000000000000000000000000000000000000000000000000000000000000000000000000000000000000000000000000400321408024855	17	Glial (2)	ENSSSAG00000098038	ccdc83	coiled-coil domain containing 83 [Source:ZFIN;Acc:ZDB-GENE-130723-1]	NA			A0A1S3LNI0	ccdc83
ccdc83	0.00000000000000000000000000000000000000000000000000000000000000000000000000000000000000000000000000000000000000000000000000000000000000000000000000000000000000000000000000000000000000000000000000000000000000094690117090819	5.21965458560393	0.44	0.012	0.0000000000000000000000000000000000000000000000000000000000000000000000000000000000000000000000000000000000000000000000000000000000000000000000000000000000000000000000000000000000000000000000000000000000400321408024855	17	Glial (2)	ENSSSAG00000098038	ccdc83	coiled-coil domain containing 83 [Source:ZFIN;Acc:ZDB-GENE-130723-1]	NA			A0A1S3LN56	ccdc83
ccdc85a	0.0000000000000000000000000000000000000000000000000000000000000000000000000000000000000000000000000000000000000000000000000000000000000000000000000000000000000000000000000000000000000000000000000000000000000000000000000000000000000000000000000000000000000000000122073326594539	6.31149783327509	0.265	0.003	0.000000000000000000000000000000000000000000000000000000000000000000000000000000000000000000000000000000000000000000000000000000000000000000000000000000000000000000000000000000000000000000000000000000000000000000000000000000000000000000000000000000000000000516089402843731	12	Neuronal (1)	ENSSSAG00000074338	ccdc85a	coiled-coil domain containing 85A [Source:ZFIN;Acc:ZDB-GENE-080220-55]	NA			A0A1S3S4E5	LOC106607061
ccdc85a	0.0000000000000000000000000000000000000000000000000000000000000000000000000000000000000000000000000000000000000000000000000000000000000000000000000000000000000000000000000000000000000000000000000000000000000000000000000000000000000000000000000000000000000000000122073326594539	6.31149783327509	0.265	0.003	0.000000000000000000000000000000000000000000000000000000000000000000000000000000000000000000000000000000000000000000000000000000000000000000000000000000000000000000000000000000000000000000000000000000000000000000000000000000000000000000000000000000000000000516089402843731	12	Neuronal (1)	ENSSSAG00000074338	ccdc85a	coiled-coil domain containing 85A [Source:ZFIN;Acc:ZDB-GENE-080220-55]	NA			A0A1S3S448	LOC106607061
ccdc85a	0.0000000000000000000000000000000000000000000000000000000000000000000000000000000000000000000000000000000000000000000000000000000000000000000000000000000000000000000000000000000000000000000000000000000000000000000000000000000000000000000000000000000000000000000122073326594539	6.31149783327509	0.265	0.003	0.000000000000000000000000000000000000000000000000000000000000000000000000000000000000000000000000000000000000000000000000000000000000000000000000000000000000000000000000000000000000000000000000000000000000000000000000000000000000000000000000000000000000000516089402843731	12	Neuronal (1)	ENSSSAG00000074338	ccdc85a	coiled-coil domain containing 85A [Source:ZFIN;Acc:ZDB-GENE-080220-55]	NA			A0A1S3S432	LOC106607061
ccdc88b.1	0.000000000000000000000000000000000000000000000000000000000000000000000000000000000000000000000000000000541119264471008	3.03171500894818	0.251	0.031	0.0000000000000000000000000000000000000000000000000000000000000000000000000000000000000000000000000228768991440408	Dendritic_cells_5	Dendritic Cells	ENSSSAG00000047495	ccdc88b	coiled-coil domain containing 88B [Source:ZFIN;Acc:ZDB-GENE-080303-31]	NA
ccdc88b.1	0	3.83744134435707	0.299	0.022	0	Myeloid	Macrophages	ENSSSAG00000047495	ccdc88b	coiled-coil domain containing 88B [Source:ZFIN;Acc:ZDB-GENE-080303-31]	NA
ccdc88b.1	0.00000000000000000000000000000000000000000000000667574007047331	2.94995506284121	0.258	0.033	0.0000000000000000000000000000000000000000002822302629594	20	Neuronal (2)	ENSSSAG00000047495	ccdc88b	coiled-coil domain containing 88B [Source:ZFIN;Acc:ZDB-GENE-080303-31]	NA
ccdc88c	0.000000000000000000000000000000000000000000000000000000000000000000000000000000000000000000000000000000000000000000000000000000716661362354171	1.58969338773644	0.266	0.092	0.0000000000000000000000000000000000000000000000000000000000000000000000000000000000000000000000000000000000000000000000000302982924162473	5	Secretory	ENSSSAG00000002769	ccdc88c	coiled-coil domain containing 88C [Source:ZFIN;Acc:ZDB-GENE-100419-3]	NA
ccdc88c	0.00000000000000791070278762084	1.41504741208891	0.261	0.099	0.000000000334440781752246	B_cells_10	B Cells	ENSSSAG00000002769	ccdc88c	coiled-coil domain containing 88C [Source:ZFIN;Acc:ZDB-GENE-100419-3]	NA
ccnd2a	0	2.94521677355694	0.79	0.24	0	T_cells	T Cells	ENSSSAG00000095730	ccnd2a	cyclin D2, a [Source:ZFIN;Acc:ZDB-GENE-070424-30]	NA
ccnd2a	0.000000000000000000000000000000000000000000000000427812233019575	1.37364771645018	0.745	0.322	0.0000000000000000000000000000000000000000000180866177753686	B_cells_10	B Cells	ENSSSAG00000095730	ccnd2a	cyclin D2, a [Source:ZFIN;Acc:ZDB-GENE-070424-30]	NA
ccnd2a	0.000000000000000000000000000000109930661376944	1.29789275371085	0.64	0.321	0.00000000000000000000000000464753857103307	Neutrophil_cells_7	Neutrophils	ENSSSAG00000095730	ccnd2a	cyclin D2, a [Source:ZFIN;Acc:ZDB-GENE-070424-30]	NA
CCNI	0.0000000000000000000000000000000000000000000000000000000000000000000000000000000000000000000000000000000000000109755485066634	1.69609713317939	0.254	0.083	0.000000000000000000000000000000000000000000000000000000000000000000000000000000000000000000000000000000000464013264216208	6	Mucous	ENSSSAG00000087000	CCNI	cyclin I [Source:HGNC Symbol;Acc:HGNC:1595]	NA			A0A1S3MEA4	LOC106572095
CCNI	0.0000000000000000000000000000000000000000000000000000000000000000000000000000000000000000000000000000000000000109755485066634	1.69609713317939	0.254	0.083	0.000000000000000000000000000000000000000000000000000000000000000000000000000000000000000000000000000000000464013264216208	6	Mucous	ENSSSAG00000087000	CCNI	cyclin I [Source:HGNC Symbol;Acc:HGNC:1595]	NA			A0A1S3MDY9	LOC106572095
CCNI	0.00000000000000000000000000000000000000000000000148494749611373	3.18339422054049	0.619	0.089	0.0000000000000000000000000000000000000000000627791252932001	Monocyte_11	Monocyte	ENSSSAG00000087000	CCNI	cyclin I [Source:HGNC Symbol;Acc:HGNC:1595]	NA			A0A1S3MEA4	LOC106572095
CCNI	0.00000000000000000000000000000000000000000000000148494749611373	3.18339422054049	0.619	0.089	0.0000000000000000000000000000000000000000000627791252932001	Monocyte_11	Monocyte	ENSSSAG00000087000	CCNI	cyclin I [Source:HGNC Symbol;Acc:HGNC:1595]	NA			A0A1S3MDY9	LOC106572095
ccny	0.0000000000000000318783462971174	3.09549904113894	0.343	0.043	0.00000000000134772084640323	Monocyte_11	Monocyte	ENSSSAG00000078895	ccny	cyclin Y [Source:NCBI gene (formerly Entrezgene);Acc:100380415]	100380415	ccny	cyclin Y	A0A1S3NBK4	ccny
ccny	0.0000000000000000318783462971174	3.09549904113894	0.343	0.043	0.00000000000134772084640323	Monocyte_11	Monocyte	ENSSSAG00000078895	ccny	cyclin Y [Source:NCBI gene (formerly Entrezgene);Acc:100380415]	100380415	ccny	cyclin Y	A0A1S3NBK1	ccny
ccny	0.0000000000000000318783462971174	3.09549904113894	0.343	0.043	0.00000000000134772084640323	Monocyte_11	Monocyte	ENSSSAG00000078895	ccny	cyclin Y [Source:NCBI gene (formerly Entrezgene);Acc:100380415]	100380415	ccny	cyclin Y	C0HAB1	CCNY
ccser1.1	0.000000000000000000000000000000000000000000609904427879146	2.54640466809707	0.316	0.059	0.0000000000000000000000000000000000000257849294974466	20	Neuronal (2)	ENSSSAG00000044369	ccser1	coiled-coil serine-rich protein 1 [Source:ZFIN;Acc:ZDB-GENE-081104-422]	NA
cd2ap	0.000000000000000000000000000000000000000000000000000000000000000000000000000000000500329645977374	1.47295311478313	0.277	0.103	0.0000000000000000000000000000000000000000000000000000000000000000000000000000211524364429854	10	Superficial Keratinocytes	ENSSSAG00000044834	cd2ap	CD2-associated protein [Source:ZFIN;Acc:ZDB-GENE-030131-8078]	106571457	cd2ap	CD2-associated protein	A0A1S3MAK4	LOC106571457
cd3e	0	4.40913941821679	0.372	0.021	0	T_cells	T Cells	ENSSSAG00000076824	cd3e	CD3e molecule [Source:NCBI gene (formerly Entrezgene);Acc:100136516]	100136516	cd3e	CD3e molecule	D2K6A7	cd3e
cd3e	0	4.40913941821679	0.372	0.021	0	T_cells	T Cells	ENSSSAG00000076824	cd3e	CD3e molecule [Source:NCBI gene (formerly Entrezgene);Acc:100136516]	100136516	cd3e	CD3e molecule	A3RK72	cd3e
cd63	0.000000000000000000000000000000000000000000000000000000000000000000000000000000000000000000000000000000000000000000000000000000000000000000000000000000000000000000000000000000000000000000000000000000000000000000000000000000000000000000000000000057770087548831	1.91702690863816	0.403	0.125	0.00000000000000000000000000000000000000000000000000000000000000000000000000000000000000000000000000000000000000000000000000000000000000000000000000000000000000000000000000000000000000000000000000000000000000000000000000000000000000000000000244234599130193	Myeloid	Macrophages	ENSSSAG00000043967	cd63	CD63 molecule [Source:ZFIN;Acc:ZDB-GENE-030131-180]	106567183	LOC106567183	CD63 antigen-like	B9EMD1	CD63
cd63	0.00000000000000000000000000000000000000000000000000000000000000000000000000000000000000748360140619193	1.27640910029811	0.287	0.131	0.000000000000000000000000000000000000000000000000000000000000000000000000000000000316384216649576	6	Mucous	ENSSSAG00000043967	cd63	CD63 molecule [Source:ZFIN;Acc:ZDB-GENE-030131-180]	106567183	LOC106567183	CD63 antigen-like	B9EMD1	CD63
cd63	0.00000000000000000000000000000952190036436118	1.57196395876863	0.351	0.135	0.000000000000000000000000402557381704098	Neutrophil_cells_7	Neutrophils	ENSSSAG00000043967	cd63	CD63 molecule [Source:ZFIN;Acc:ZDB-GENE-030131-180]	106567183	LOC106567183	CD63 antigen-like	B9EMD1	CD63
cd63	0.0049468943965821	1.02167760878717	0.267	0.137	1	Monocyte_11	Monocyte	ENSSSAG00000043967	cd63	CD63 molecule [Source:ZFIN;Acc:ZDB-GENE-030131-180]	106567183	LOC106567183	CD63 antigen-like	B9EMD1	CD63
cd63.1	0.0000000000000000000000000000000000000000000000000000000000000000000000000000000000000000000000000000000000000000000000000000000000000000000000000000000000000000000627043725316581	2.04003235498851	0.27	0.07	0.00000000000000000000000000000000000000000000000000000000000000000000000000000000000000000000000000000000000000000000000000000000000000000000000000000000000000265095275752091	6	Mucous	ENSSSAG00000044857	cd63	Cd63 antigen [Source:NCBI gene (formerly Entrezgene);Acc:100195573]	100195573	cd63	Cd63 antigen	B9END1	CD63
cd79a	0.00000000000000000000000000000000000000000000000000000000000000000000000000000000000000000000000000000000000441617276473068	3.16120755954413	0.423	0.064	0.000000000000000000000000000000000000000000000000000000000000000000000000000000000000000000000000000000186702535974519	B_cells_10	B Cells	ENSSSAG00000113980	cd79a	CD79a molecule, immunoglobulin-associated alpha [Source:ZFIN;Acc:ZDB-GENE-100922-201]	106595045	LOC106595045	B-cell antigen receptor complex-associated protein alpha chain-like	A0A1S3QR78	LOC106595045
cd79a	0.00000000000000000000000000000000000000000000000000000000000000000000000000000000000000000000000000000000000441617276473068	3.16120755954413	0.423	0.064	0.000000000000000000000000000000000000000000000000000000000000000000000000000000000000000000000000000000186702535974519	B_cells_10	B Cells	ENSSSAG00000113980	cd79a	CD79a molecule, immunoglobulin-associated alpha [Source:ZFIN;Acc:ZDB-GENE-100922-201]	106596637	LOC106596637	B-cell antigen receptor complex-associated protein alpha chain-like	A0A1S3QR78	LOC106595045
cd99	0.0000000000000000000000000000000000000000000000000000000000000000000000000000000000000000000000000000000000000000000000000000000000000000000000000000000000000000000000000000000000000000000000000000000000000000000000013592604863307	1.22713624171013	0.313	0.15	0.000000000000000000000000000000000000000000000000000000000000000000000000000000000000000000000000000000000000000000000000000000000000000000000000000000000000000000000000000000000000000000000000000000000000000000057465455580603	1	Fibroblasts (1)	ENSSSAG00000077846	cd99		100846959	LOC100846959	CD99 molecule	A0A1S3MQH5	cd99
cd99	0.0000000000000000000000000000000000000000000000000000000000000000000000000000000000000000000000000000000000000000000000000000000000000000000000000000000000000000000000000000000000000000000000000000000000000000000000013592604863307	1.22713624171013	0.313	0.15	0.000000000000000000000000000000000000000000000000000000000000000000000000000000000000000000000000000000000000000000000000000000000000000000000000000000000000000000000000000000000000000000000000000000000000000000057465455580603	1	Fibroblasts (1)	ENSSSAG00000077846	cd99		100846959	LOC100846959	CD99 molecule	A0A1S3MRF5	cd99
cd99	0.0000000400616353147059	0.823647895865633	0.301	0.171	0.00169368575619982	14	Fibroblasts (2)	ENSSSAG00000077846	cd99		100846959	LOC100846959	CD99 molecule	A0A1S3MQH5	cd99
cd99	0.0000000400616353147059	0.823647895865633	0.301	0.171	0.00169368575619982	14	Fibroblasts (2)	ENSSSAG00000077846	cd99		100846959	LOC100846959	CD99 molecule	A0A1S3MRF5	cd99
cd99.1	0.000010089101343409	1.53162328530189	0.257	0.091	0.426536937495303	Monocyte_11	Monocyte	ENSSSAG00000059521	cd99	CD99 molecule [Source:ZFIN;Acc:ZDB-GENE-061103-391]	106575202	cd99	CD99 molecule
cdc42bpab	0.0000000000000000000000000000000000000000000000000000000220676499443117	0.982805662311743	0.303	0.164	0.000000000000000000000000000000000000000000000000000932954036695665	6	Mucous	ENSSSAG00000044396	cdc42bpab	CDC42 binding protein kinase alpha (DMPK-like) b [Source:ZFIN;Acc:ZDB-GENE-080219-17]	106571585	LOC106571585	serine/threonine-protein kinase MRCK alpha-like	A0A1S3MB44	LOC106571585
cdc42bpab	0.0000000000000000000000000000000000000000000000000000000220676499443117	0.982805662311743	0.303	0.164	0.000000000000000000000000000000000000000000000000000932954036695665	6	Mucous	ENSSSAG00000044396	cdc42bpab	CDC42 binding protein kinase alpha (DMPK-like) b [Source:ZFIN;Acc:ZDB-GENE-080219-17]	106571585	LOC106571585	serine/threonine-protein kinase MRCK alpha-like	A0A1S3MAV0	LOC106571585
cdc42bpab	0.000000000000000000000000000000000170835479513557	0.84948005914326	0.295	0.165	0.00000000000000000000000000000722241156739467	10	Superficial Keratinocytes	ENSSSAG00000044396	cdc42bpab	CDC42 binding protein kinase alpha (DMPK-like) b [Source:ZFIN;Acc:ZDB-GENE-080219-17]	106571585	LOC106571585	serine/threonine-protein kinase MRCK alpha-like	A0A1S3MB44	LOC106571585
cdc42bpab	0.000000000000000000000000000000000170835479513557	0.84948005914326	0.295	0.165	0.00000000000000000000000000000722241156739467	10	Superficial Keratinocytes	ENSSSAG00000044396	cdc42bpab	CDC42 binding protein kinase alpha (DMPK-like) b [Source:ZFIN;Acc:ZDB-GENE-080219-17]	106571585	LOC106571585	serine/threonine-protein kinase MRCK alpha-like	A0A1S3MAV0	LOC106571585
cdc42bpb	0.000000000000000550625594551962	0.544361919768708	0.255	0.174	0.0000000000232787982608733	8	Endothelial	ENSSSAG00000040963	cdc42bpb	CDC42 binding protein kinase beta (DMPK-like) [Source:ZFIN;Acc:ZDB-GENE-030131-3647]	106571112	LOC106571112	serine/threonine-protein kinase MRCK beta-like	A0A1S3M863	LOC106571112
cdc42bpb	0.000000000000000550625594551962	0.544361919768708	0.255	0.174	0.0000000000232787982608733	8	Endothelial	ENSSSAG00000040963	cdc42bpb	CDC42 binding protein kinase beta (DMPK-like) [Source:ZFIN;Acc:ZDB-GENE-030131-3647]	106571112	LOC106571112	serine/threonine-protein kinase MRCK beta-like	A0A1S3M7Q4	LOC106571112
cdc42bpb	0.000000000000000550625594551962	0.544361919768708	0.255	0.174	0.0000000000232787982608733	8	Endothelial	ENSSSAG00000040963	cdc42bpb	CDC42 binding protein kinase beta (DMPK-like) [Source:ZFIN;Acc:ZDB-GENE-030131-3647]	106571112	LOC106571112	serine/threonine-protein kinase MRCK beta-like	A0A1S3M8E5	LOC106571112
cdc42bpb	0.0000000000000000000000000000000000000000000000000000000000000000000000000000000000000000000000000000000000000000000000000242425939640606	1.33133877683772	0.373	0.168	0.00000000000000000000000000000000000000000000000000000000000000000000000000000000000000000000000000000000000000000000102490414501859	5	Secretory	ENSSSAG00000040963	cdc42bpb	CDC42 binding protein kinase beta (DMPK-like) [Source:ZFIN;Acc:ZDB-GENE-030131-3647]	106571112	LOC106571112	serine/threonine-protein kinase MRCK beta-like	A0A1S3M863	LOC106571112
cdc42bpb	0.0000000000000000000000000000000000000000000000000000000000000000000000000000000000000000000000000000000000000000000000000242425939640606	1.33133877683772	0.373	0.168	0.00000000000000000000000000000000000000000000000000000000000000000000000000000000000000000000000000000000000000000000102490414501859	5	Secretory	ENSSSAG00000040963	cdc42bpb	CDC42 binding protein kinase beta (DMPK-like) [Source:ZFIN;Acc:ZDB-GENE-030131-3647]	106571112	LOC106571112	serine/threonine-protein kinase MRCK beta-like	A0A1S3M7Q4	LOC106571112
cdc42bpb	0.0000000000000000000000000000000000000000000000000000000000000000000000000000000000000000000000000000000000000000000000000242425939640606	1.33133877683772	0.373	0.168	0.00000000000000000000000000000000000000000000000000000000000000000000000000000000000000000000000000000000000000000000102490414501859	5	Secretory	ENSSSAG00000040963	cdc42bpb	CDC42 binding protein kinase beta (DMPK-like) [Source:ZFIN;Acc:ZDB-GENE-030131-3647]	106571112	LOC106571112	serine/threonine-protein kinase MRCK beta-like	A0A1S3M8E5	LOC106571112
cdc42bpb	0.0000000000000000000000000000000000000000000000000000000000000000000000000000000000000000000000000000000000000000000000000000000000000000000000000000000000000000000000000000000000000000000000000000000000000000000000000000000000000000000000000000000000000000000000000000000000000000000000000000000000000000000000000343482356959951	1.40294478119308	0.365	0.147	0.00000000000000000000000000000000000000000000000000000000000000000000000000000000000000000000000000000000000000000000000000000000000000000000000000000000000000000000000000000000000000000000000000000000000000000000000000000000000000000000000000000000000000000000000000000000000000000000000000000000000000000000145214036051958	2	Intermediate Keratinocytes	ENSSSAG00000040963	cdc42bpb	CDC42 binding protein kinase beta (DMPK-like) [Source:ZFIN;Acc:ZDB-GENE-030131-3647]	106571112	LOC106571112	serine/threonine-protein kinase MRCK beta-like	A0A1S3M863	LOC106571112
cdc42bpb	0.0000000000000000000000000000000000000000000000000000000000000000000000000000000000000000000000000000000000000000000000000000000000000000000000000000000000000000000000000000000000000000000000000000000000000000000000000000000000000000000000000000000000000000000000000000000000000000000000000000000000000000000000000343482356959951	1.40294478119308	0.365	0.147	0.00000000000000000000000000000000000000000000000000000000000000000000000000000000000000000000000000000000000000000000000000000000000000000000000000000000000000000000000000000000000000000000000000000000000000000000000000000000000000000000000000000000000000000000000000000000000000000000000000000000000000000000145214036051958	2	Intermediate Keratinocytes	ENSSSAG00000040963	cdc42bpb	CDC42 binding protein kinase beta (DMPK-like) [Source:ZFIN;Acc:ZDB-GENE-030131-3647]	106571112	LOC106571112	serine/threonine-protein kinase MRCK beta-like	A0A1S3M7Q4	LOC106571112
cdc42bpb	0.0000000000000000000000000000000000000000000000000000000000000000000000000000000000000000000000000000000000000000000000000000000000000000000000000000000000000000000000000000000000000000000000000000000000000000000000000000000000000000000000000000000000000000000000000000000000000000000000000000000000000000000000000343482356959951	1.40294478119308	0.365	0.147	0.00000000000000000000000000000000000000000000000000000000000000000000000000000000000000000000000000000000000000000000000000000000000000000000000000000000000000000000000000000000000000000000000000000000000000000000000000000000000000000000000000000000000000000000000000000000000000000000000000000000000000000000145214036051958	2	Intermediate Keratinocytes	ENSSSAG00000040963	cdc42bpb	CDC42 binding protein kinase beta (DMPK-like) [Source:ZFIN;Acc:ZDB-GENE-030131-3647]	106571112	LOC106571112	serine/threonine-protein kinase MRCK beta-like	A0A1S3M8E5	LOC106571112
cdc42bpb	0.0000000000000000000000000000000000000000000000000000000000000000788248329962188	0.83341732327626	0.299	0.166	0.00000000000000000000000000000000000000000000000000000000000333247746458114	3	Basal Keratinocytes	ENSSSAG00000040963	cdc42bpb	CDC42 binding protein kinase beta (DMPK-like) [Source:ZFIN;Acc:ZDB-GENE-030131-3647]	106571112	LOC106571112	serine/threonine-protein kinase MRCK beta-like	A0A1S3M863	LOC106571112
cdc42bpb	0.0000000000000000000000000000000000000000000000000000000000000000788248329962188	0.83341732327626	0.299	0.166	0.00000000000000000000000000000000000000000000000000000000000333247746458114	3	Basal Keratinocytes	ENSSSAG00000040963	cdc42bpb	CDC42 binding protein kinase beta (DMPK-like) [Source:ZFIN;Acc:ZDB-GENE-030131-3647]	106571112	LOC106571112	serine/threonine-protein kinase MRCK beta-like	A0A1S3M7Q4	LOC106571112
cdc42bpb	0.0000000000000000000000000000000000000000000000000000000000000000788248329962188	0.83341732327626	0.299	0.166	0.00000000000000000000000000000000000000000000000000000000000333247746458114	3	Basal Keratinocytes	ENSSSAG00000040963	cdc42bpb	CDC42 binding protein kinase beta (DMPK-like) [Source:ZFIN;Acc:ZDB-GENE-030131-3647]	106571112	LOC106571112	serine/threonine-protein kinase MRCK beta-like	A0A1S3M8E5	LOC106571112
cdh11	0.000000000000000000000000000000000000000000000000000000000000000000000000000000000000000000000000000000000000000000000000000000000000000000000000000000000000000000000000000000000000000000000000000000000000000000000000000000000000000000000000000000000000000000000000000000000000000000000000000000356555822163118	3.75106842760998	0.269	0.021	0.0000000000000000000000000000000000000000000000000000000000000000000000000000000000000000000000000000000000000000000000000000000000000000000000000000000000000000000000000000000000000000000000000000000000000000000000000000000000000000000000000000000000000000000000000000000000000000000000000150741104935902	7	Osteoblasts	ENSSSAG00000096895	cdh11	cadherin 11, type 2, OB-cadherin (osteoblast) [Source:ZFIN;Acc:ZDB-GENE-980526-170]	NA			A0A1S3KTK4	LOC106561988
cdh11.1	0	3.40918286940467	0.511	0.064	0	7	Osteoblasts	ENSSSAG00000096830	cdh11	cadherin 11, type 2, OB-cadherin (osteoblast) [Source:ZFIN;Acc:ZDB-GENE-980526-170]	106587288	LOC106587288	cadherin-11-like	A0A1S3PTM2	LOC106587288
cdh11.1	0.0000000000000000000000000000000000000000000000000000000000000000000000000000000000000000000214107439822693	2.22674711052932	0.328	0.074	0.000000000000000000000000000000000000000000000000000000000000000000000000000000000000000905182023338398	13	Neural Crest Cells	ENSSSAG00000096830	cdh11	cadherin 11, type 2, OB-cadherin (osteoblast) [Source:ZFIN;Acc:ZDB-GENE-980526-170]	106587288	LOC106587288	cadherin-11-like	A0A1S3PTM2	LOC106587288
cdh13	0	3.94823181082404	0.663	0.064	0	18	Muscle	ENSSSAG00000069414	cdh13	cadherin 13, H-cadherin (heart) [Source:ZFIN;Acc:ZDB-GENE-060503-286]	106560870	LOC106560870	cadherin-13-like
cdh2	0.000000000000000000000000000000000000000000000000240739449728427	5.47005151540308	0.419	0.011	0.0000000000000000000000000000000000000000000101777417161687	Monocyte_11	Monocyte	ENSSSAG00000079280	cdh2	cadherin 2, type 1, N-cadherin (neuronal) [Source:NCBI gene;Acc:30291]	106560349	cdh2	cadherin 2, type 1, N-cadherin (neuronal)	A0A1S3KJA2	LOC106560349
cdh22	0.0000000000000000000000000000000000000000000000000000000000000000000000000000000000000000000000000000000000000000000000000000000000000000000000000000000000000000000108164851676096	4.90412701865957	0.294	0.013	0.00000000000000000000000000000000000000000000000000000000000000000000000000000000000000000000000000000000000000000000000000000000000000000000000000000000000000045728854343103	17	Glial (2)	ENSSSAG00000080257	cdh22	cadherin 22 [Source:ZFIN;Acc:ZDB-GENE-140106-113]	NA
CDH4.1	0.0000000000000000000000000000000000000000000000000000000000000000000000000000000000000000000000000000000000000000000000000000000000000000000000000000000000000000000000000000000000000000000000000000000000000000000000000000000000000000000000000000000000000000000000000000000000000000000000000000000000000000000335287008421482	3.095811327562	0.324	0.051	0.0000000000000000000000000000000000000000000000000000000000000000000000000000000000000000000000000000000000000000000000000000000000000000000000000000000000000000000000000000000000000000000000000000000000000000000000000000000000000000000000000000000000000000000000000000000000000000000000000000000000000014174928855035	Myeloid	Macrophages	ENSSSAG00000096125	CDH4	cadherin 4 [Source:HGNC Symbol;Acc:HGNC:1763]	NA
CDH6	0	4.07173263005996	0.506	0.045	0	14	Fibroblasts (2)	ENSSSAG00000101424	CDH6	cadherin 6 [Source:HGNC Symbol;Acc:HGNC:1765]	106578592	LOC106578592	cadherin-6-like	A0A1S3NCC8	LOC106578592
cdh6.1	0	6.33518369990288	0.502	0.009	0	8	Endothelial	ENSSSAG00000037381	cdh6	cadherin 6 [Source:ZFIN;Acc:ZDB-GENE-050320-92]	NA
cds1.1	0.00000000000000000000000000000000000000000000000000000000000000000000000000000000000000000000000000000000000000000000000000817582040895591	1.91863488660606	0.281	0.076	0.000000000000000000000000000000000000000000000000000000000000000000000000000000000000000000000000000000000000000000000345649159429429	10	Superficial Keratinocytes	ENSSSAG00000113405	cds1	CDP-diacylglycerol synthase (phosphatidate cytidylyltransferase) 1 [Source:ZFIN;Acc:ZDB-GENE-070705-78]	NA
celf2	0.0000000000000000000000000000000000000000243561808652079	1.3170898416601	0.31	0.126	0.0000000000000000000000000000000000010297062584384	13	Neural Crest Cells	ENSSSAG00000077205	celf2	cugbp, Elav-like family member 2 [Source:NCBI gene;Acc:373117]	106576215	LOC106576215	CUGBP Elav-like family member 2	A0A1S3N083	LOC106576215
celf2	0.00000000000000000000000000000000000000000000000000000000000000000000000000000000000000000000000000000000000000000000000000000000000000000000000000000000000000000000000000000000000000000000000000000000000000000000000000000000000000000000000000000000000000000000000000000000000000000000000000000000000000000000000000000074956181327513	1.62311013970083	0.287	0.104	0.0000000000000000000000000000000000000000000000000000000000000000000000000000000000000000000000000000000000000000000000000000000000000000000000000000000000000000000000000000000000000000000000000000000000000000000000000000000000000000000000000000000000000000000000000000000000000000000000000000000000000000000000000316892247798327	1	Fibroblasts (1)	ENSSSAG00000077205	celf2	cugbp, Elav-like family member 2 [Source:NCBI gene;Acc:373117]	106576215	LOC106576215	CUGBP Elav-like family member 2	A0A1S3N083	LOC106576215
celf2	0.0000000000000000000333537860391668	1.21460680986369	0.301	0.13	0.00000000000000141009801237785	20	Neuronal (2)	ENSSSAG00000077205	celf2	cugbp, Elav-like family member 2 [Source:NCBI gene;Acc:373117]	106576215	LOC106576215	CUGBP Elav-like family member 2	A0A1S3N083	LOC106576215
celf2.1	0.00000000000000000000000000000000000000000000000000000000000000000000000217221716997921	2.54153250003941	0.423	0.085	0.0000000000000000000000000000000000000000000000000000000000000000000918348252952112	20	Neuronal (2)	ENSSSAG00000065338	celf2	cugbp, Elav-like family member 2 [Source:NCBI gene;Acc:373117]	NA			A0A1S3SGR3	LOC106609337
celf5a	0.000000000000000000000000000000000000000000000000000000000000000000000000000000000000000000000000000000000000000000000000000000000000000000000000000000000000000000000000000000000000000000000000000000000000000000000000000000000000000000000000000000000000000000000000000000000000000000000000000000000000000000000000175815382721901	5.87517272361539	0.329	0.006	0.00000000000000000000000000000000000000000000000000000000000000000000000000000000000000000000000000000000000000000000000000000000000000000000000000000000000000000000000000000000000000000000000000000000000000000000000000000000000000000000000000000000000000000000000000000000000000000000000000000000000000000000743294693533382	12	Neuronal (1)	ENSSSAG00000002383	celf5a	cugbp, Elav-like family member 5a [Source:ZFIN;Acc:ZDB-GENE-050208-746]	NA			A0A1S3T5F7	LOC106613762
celsr1a.1	0.00000000000000000000000000000000000000000000000000000000000000000377390896195526	2.24068622901337	0.258	0.058	0.000000000000000000000000000000000000000000000000000000000000159549549184583	9	Glial (1)	ENSSSAG00000008083	celsr1a	cadherin EGF LAG seven-pass G-type receptor 1a [Source:ZFIN;Acc:ZDB-GENE-030616-78]	NA
celsr1a.1	0.00000000000000000154003272736142	2.05995548631964	0.262	0.062	0.0000000000000651079636146588	17	Glial (2)	ENSSSAG00000008083	celsr1a	cadherin EGF LAG seven-pass G-type receptor 1a [Source:ZFIN;Acc:ZDB-GENE-030616-78]	NA
celsr2	0.000000000000000000000000000000000000000000000000000000000000000000000000000000000000000000000000000000000000000000000000000000000000000000000000000000696489358632451	4.02004336371795	0.26	0.016	0.0000000000000000000000000000000000000000000000000000000000000000000000000000000000000000000000000000000000000000000000000000000000000000000000000294454806149041	12	Neuronal (1)	ENSSSAG00000080377	celsr2	cadherin, EGF LAG seven-pass G-type receptor 2 [Source:ZFIN;Acc:ZDB-GENE-070122-2]	NA
cep131	0.00000000000000000000000000000000000000000000000000000000000000000000000000000000000000000000000000000000000000000000000000931444854944032	4.07284192624379	0.311	0.018	0.000000000000000000000000000000000000000000000000000000000000000000000000000000000000000000000000000000000000000000000393786941324689	17	Glial (2)	ENSSSAG00000001803	cep131	Danio rerio centrosomal protein 131 (cep131), mRNA. [Source:RefSeq mRNA;Acc:NM_001353865]	NA			A0A1S3SUX3	cep131
cep85	0.0000000000000000000000000000000000000000000000000000000000000000000000000000000000000000000000000000000000000000000000000000000000000000000000000000000000000000000000000000000000000000000000000000000000000000000000000000000000000000000000000000000000000000000000000000000000000000000000000000000000000000000021696827827637	6.18155230404187	0.601	0.012	0.0000000000000000000000000000000000000000000000000000000000000000000000000000000000000000000000000000000000000000000000000000000000000000000000000000000000000000000000000000000000000000000000000000000000000000000000000000000000000000000000000000000000000000000000000000000000000000000000000000000000000000917276790069007	20	Neuronal (2)	ENSSSAG00000076685	cep85		NA			A0A1S3P6A1	cep85
CFAP100	0.000000000000000000000000000000000000000000000000000000000000000000000000000000000000000000000000000000000000000000000000000000000000000000000000000000000000000000000000000000000000000000000000000000000000000000000000000000000000000000000000000000000000000000000000000000000000000000000000000000000000000000000000000000156302607718337	6.11370109193314	0.579	0.009	0.00000000000000000000000000000000000000000000000000000000000000000000000000000000000000000000000000000000000000000000000000000000000000000000000000000000000000000000000000000000000000000000000000000000000000000000000000000000000000000000000000000000000000000000000000000000000000000000000000000000000000000000000000660800534650812	17	Glial (2)	ENSSSAG00000006830	CFAP100	cilia and flagella associated protein 100 [Source:HGNC Symbol;Acc:HGNC:26842]	NA
cfap43	0.000000000000000000000000000000000000000000000000000000000000000000000000000000000000000000000000000000000000000000000000000000000000000000000000000000000000000000000000000000000000000002375577386364	4.86287197865886	0.481	0.018	0.000000000000000000000000000000000000000000000000000000000000000000000000000000000000000000000000000000000000000000000000000000000000000000000000000000000000000000000000000000000000100432285163311	17	Glial (2)	ENSSSAG00000078942	cfap43	cilia and flagella associated protein 43 [Source:ZFIN;Acc:ZDB-GENE-080815-3]	106577012	cfap43	cilia and flagella associated protein 43	A0A1S3N3T9	cfap43
cfap52	0.00000000000000000000000000000000000000000000000000000000000000000000000000000000000000000000000000000000000000000000000000000000000000000000000000000000000000000000000000000000000000000000000000000000000000000000000000000000000000000000000000000000000000000000000000000000000000000000000000000000000000000000000000176567352961921	6.47222787746804	0.523	0.006	0.0000000000000000000000000000000000000000000000000000000000000000000000000000000000000000000000000000000000000000000000000000000000000000000000000000000000000000000000000000000000000000000000000000000000000000000000000000000000000000000000000000000000000000000000000000000000000000000000000000000000000000000000746473798117112	17	Glial (2)	ENSSSAG00000075420	cfap52	cilia and flagella associated protein 52 [Source:ZFIN;Acc:ZDB-GENE-050522-296]	NA
cfap70	0.000000000000000000000000000000000000000000000000000000000000000000000000000000000000000000000000000000000000000000000000000000000000000000000000000000000000000000000000000000000000000000000000000000000000000000000000000000000000000000000000000000000000000000000000000000000000000196594949243943	6.17790598901059	0.499	0.007	0.00000000000000000000000000000000000000000000000000000000000000000000000000000000000000000000000000000000000000000000000000000000000000000000000000000000000000000000000000000000000000000000000000000000000000000000000000000000000000000000000000000000000000000000000000000000000831144466918616	17	Glial (2)	ENSSSAG00000106211	cfap70	cilia and flagella associated protein 70 [Source:ZFIN;Acc:ZDB-GENE-091204-50]	NA
cfap74	0.0000000000000000000000000000000000000000000000000000000000000000000000000000101766567978101	4.61030007982562	0.26	0.01	0.000000000000000000000000000000000000000000000000000000000000000000000000430238519441017	17	Glial (2)	ENSSSAG00000076208	cfap74		106566881	cfap74	cilia and flagella associated protein 74	A0A1S3LIZ8	cfap74
CFAP77	0.000000000000000000000000000000000000000000000000000000000000000000000000000000000000000000000199690770513148	4.34723501388925	0.26	0.012	0.00000000000000000000000000000000000000000000000000000000000000000000000000000000000000000844232670498438	12	Neuronal (1)	ENSSSAG00000044475	CFAP77	cilia and flagella associated protein 77 [Source:HGNC Symbol;Acc:HGNC:33776]	106587012	cfap77	cilia and flagella associated protein 77	A0A1S3PRL4	cssa26h9orf171
CFAP77	0.0000000000000000000000000000000000000000000000000000000000000000000000000000000000000000000000000000000000000000000000000000000000000000000000000000000000000000057962697319795	5.15917379877027	0.429	0.013	0.000000000000000000000000000000000000000000000000000000000000000000000000000000000000000000000000000000000000000000000000000000000000000000000000000000000000245048895458897	17	Glial (2)	ENSSSAG00000044475	CFAP77	cilia and flagella associated protein 77 [Source:HGNC Symbol;Acc:HGNC:33776]	106587012	cfap77	cilia and flagella associated protein 77	A0A1S3PRL4	cssa26h9orf171
cfd	0.000000000000000000000000000000000000000000347086367460524	2.63035693147844	0.288	0.047	0.0000000000000000000000000000000000000146737703571286	14	Fibroblasts (2)	ENSSSAG00000001017	cfd	complement factor D (adipsin) [Source:NCBI gene (formerly Entrezgene);Acc:101448046]	101448046	cfd	complement factor D (adipsin)
CGNL1.1	0.0000000000000000000000000000000000000000000000000000000000000000000000000000000000000000000000000000000000000000000000000000000000000000000000222850733585172	2.04904996953768	0.276	0.065	0.000000000000000000000000000000000000000000000000000000000000000000000000000000000000000000000000000000000000000000000000000000000000000000942146046378032	10	Superficial Keratinocytes	ENSSSAG00000080952	CGNL1	cingulin like 1 [Source:HGNC Symbol;Acc:HGNC:25931]	NA
CGNL1.1	0.000000000000000000000000000000000000000000000000000000000000000000000000000000000000000000000000000000000000000000000000000000000000000000000000000000000000000000000000000000000000000000000000000000000000000096808665463246	2.40342152544944	0.294	0.063	0.00000000000000000000000000000000000000000000000000000000000000000000000000000000000000000000000000000000000000000000000000000000000000000000000000000000000000000000000000000000000000000000000000000000000409277994978965	8	Endothelial	ENSSSAG00000080952	CGNL1	cingulin like 1 [Source:HGNC Symbol;Acc:HGNC:25931]	NA
chd2	0.00000613643016752309	0.369484659569641	0.335	0.279	0.259429858192374	18	Muscle	ENSSSAG00000071220	chd2	chromodomain helicase DNA binding protein 2 [Source:ZFIN;Acc:ZDB-GENE-050419-256]	NA			A0A1S3KNV1	LOC106561145
chd2.1	0.000000000000000000000000000000000000000091808015288786	0.385481245580551	0.414	0.342	0.000000000000000000000000000000000003881367462364	T_cells	T Cells	ENSSSAG00000040358	chd2	chromodomain helicase DNA binding protein 2 [Source:ZFIN;Acc:ZDB-GENE-050419-256]	106573776	chd2	chromodomain helicase DNA binding protein 2	A0A1S3MNA2	LOC106573776
chd2.1	0.00536663051474007	0.275779125828585	0.436	0.352	1	20	Neuronal (2)	ENSSSAG00000040358	chd2	chromodomain helicase DNA binding protein 2 [Source:ZFIN;Acc:ZDB-GENE-050419-256]	106573776	chd2	chromodomain helicase DNA binding protein 2	A0A1S3MNA2	LOC106573776
chd5.1	0.000000000000000000000000000000000000000000000000000000000000000000000000000000000000000000000000000000000000000000000000000000000039263074171425	3.90430877211829	0.29	0.019	0.00000000000000000000000000000000000000000000000000000000000000000000000000000000000000000000000000000000000000000000000000000165992498674534	12	Neuronal (1)	ENSSSAG00000052234	chd5	chromodomain helicase DNA binding protein 5 [Source:ZFIN;Acc:ZDB-GENE-120314-2]	106582976	LOC106582976	chromodomain-helicase-DNA-binding protein 5-like
chd5.1	0.00000000000000000000000000000000000000000000000000000000000000000000000000000000000000000000000000000000000000000000000917458019353509	4.17009286747433	0.389	0.021	0.000000000000000000000000000000000000000000000000000000000000000000000000000000000000000000000000000000000000000000387873726842083	17	Glial (2)	ENSSSAG00000052234	chd5	chromodomain helicase DNA binding protein 5 [Source:ZFIN;Acc:ZDB-GENE-120314-2]	106582976	LOC106582976	chromodomain-helicase-DNA-binding protein 5-like
chd6	0.0000000000000000506823448004407	0.805279544786671	0.257	0.152	0.00000000000214269749112823	9	Glial (1)	ENSSSAG00000064285	chd6	chromodomain helicase DNA binding protein 6 [Source:ZFIN;Acc:ZDB-GENE-130530-559]	106565042	chd6	chromodomain helicase DNA binding protein 6
chd6.1	0.0000000000000000000139175188980829	0.921699650014817	0.304	0.167	0.000000000000000588390946454251	9	Glial (1)	ENSSSAG00000074202	chd6	chromodomain helicase DNA binding protein 6 [Source:ZFIN;Acc:ZDB-GENE-130530-559]	106582632	LOC106582632	chromodomain-helicase-DNA-binding protein 6-like	A0A1S3P134	LOC106582632
chd6.1	0.0000000000000000000139175188980829	0.921699650014817	0.304	0.167	0.000000000000000588390946454251	9	Glial (1)	ENSSSAG00000074202	chd6	chromodomain helicase DNA binding protein 6 [Source:ZFIN;Acc:ZDB-GENE-130530-559]	106582632	LOC106582632	chromodomain-helicase-DNA-binding protein 6-like	A0A1S3P164	LOC106582632
chd6.1	0.0000000693671013167717	1.28639496194379	0.362	0.172	0.00293263294236916	Monocyte_11	Monocyte	ENSSSAG00000074202	chd6	chromodomain helicase DNA binding protein 6 [Source:ZFIN;Acc:ZDB-GENE-130530-559]	106582632	LOC106582632	chromodomain-helicase-DNA-binding protein 6-like	A0A1S3P134	LOC106582632
chd6.1	0.0000000693671013167717	1.28639496194379	0.362	0.172	0.00293263294236916	Monocyte_11	Monocyte	ENSSSAG00000074202	chd6	chromodomain helicase DNA binding protein 6 [Source:ZFIN;Acc:ZDB-GENE-130530-559]	106582632	LOC106582632	chromodomain-helicase-DNA-binding protein 6-like	A0A1S3P164	LOC106582632
chd6.1	0.000000000000000193992981813049	0.947743936583033	0.317	0.167	0.00000000000820144129211027	12	Neuronal (1)	ENSSSAG00000074202	chd6	chromodomain helicase DNA binding protein 6 [Source:ZFIN;Acc:ZDB-GENE-130530-559]	106582632	LOC106582632	chromodomain-helicase-DNA-binding protein 6-like	A0A1S3P134	LOC106582632
chd6.1	0.000000000000000193992981813049	0.947743936583033	0.317	0.167	0.00000000000820144129211027	12	Neuronal (1)	ENSSSAG00000074202	chd6	chromodomain helicase DNA binding protein 6 [Source:ZFIN;Acc:ZDB-GENE-130530-559]	106582632	LOC106582632	chromodomain-helicase-DNA-binding protein 6-like	A0A1S3P164	LOC106582632
chd7	0.00000000000000000000000000000000000000191062839238281	1.79223679066342	0.284	0.102	0.0000000000000000000000000000000000807756365447679	Neutrophil_cells_7	Neutrophils	ENSSSAG00000074317	chd7	chromodomain helicase DNA binding protein 7 [Source:ZFIN;Acc:ZDB-GENE-070912-179]	106568873	chd7	chromodomain helicase DNA binding protein 7
chd7.1	0.0000000000000000000000000000000000000000000000000000000000000000000000000000000000000000000000000000000000000000000000000000000000000000000000000000000000000000000000350863620968313	1.79240951525935	0.294	0.089	0.00000000000000000000000000000000000000000000000000000000000000000000000000000000000000000000000000000000000000000000000000000000000000000000000000000000000000000148334613036774	5	Secretory	ENSSSAG00000052616	chd7	chromodomain helicase DNA binding protein 7 [Source:ZFIN;Acc:ZDB-GENE-070912-179]	NA
chpt1.1	0.00000000000000000000000000000000000000000000000000000000000000000000000000000000000000000000000000000000000000000000000000000000000000000000000000000000000000000000000000000000000000000000000000000000000000000000000000000000000000000000000000000000000000000000000000000000000000000000000000000000000000000000000144916789434481	5.0638533894611	0.371	0.034	0.0000000000000000000000000000000000000000000000000000000000000000000000000000000000000000000000000000000000000000000000000000000000000000000000000000000000000000000000000000000000000000000000000000000000000000000000000000000000000000000000000000000000000000000000000000000000000000000000000000000000000000000612664710692155	18	Muscle	ENSSSAG00000089632	chpt1	choline phosphotransferase 1 [Source:NCBI gene;Acc:322605]	NA			A0A1S3SHE9	LOC106609452
CHST8	0.0000000000000000000000000000000000000000000000000000000000000000000000000000000000000000000000000000000000000000000000000000000000000000000000000000000000000000000000000000000000000000000000000000000183847873314342	4.7014355859747	0.316	0.018	0.000000000000000000000000000000000000000000000000000000000000000000000000000000000000000000000000000000000000000000000000000000000000000000000000000000000000000000000000000000000000000000000000000777253654011044	9	Glial (1)	ENSSSAG00000117146	CHST8	carbohydrate sulfotransferase 8 [Source:HGNC Symbol;Acc:HGNC:15993]	NA			A0A1S3KVM3	LOC106562373
CHST8	0.00000000000000000000000000000000000000000000000000000000000000000257329287586225	3.67460651102196	0.329	0.019	0.000000000000000000000000000000000000000000000000000000000000108791102912828	12	Neuronal (1)	ENSSSAG00000117146	CHST8	carbohydrate sulfotransferase 8 [Source:HGNC Symbol;Acc:HGNC:15993]	NA			A0A1S3KVM3	LOC106562373
CHST8.1	0.0000000000000000000000000000000000000000000000000000000000000000000000000000000000000000000000000000000000000000000000000000000000000000000000000000000000000000000000000000000000000000000000000000000000000000000000000000000124372176044351	5.07629888965167	0.308	0.009	0.000000000000000000000000000000000000000000000000000000000000000000000000000000000000000000000000000000000000000000000000000000000000000000000000000000000000000000000000000000000000000000000000000000000000000000000000000525808248662704	12	Neuronal (1)	ENSSSAG00000073195	CHST8	carbohydrate sulfotransferase 8 [Source:HGNC Symbol;Acc:HGNC:15993]	106587564	LOC106587564	carbohydrate sulfotransferase 8-like	A0A1S3PV25	LOC106587564
chsy3	0.00000000000000000000000000000000000000000000000000000000000000000000000000000000000000000000000000000000000000000000000000000000000000000000000000000000000000000000000000000000000000000000000000000000000000000000000000000000000000000000000000000000000000000000000000000000000000000000678153961116525	1.33838619859851	0.347	0.17	0.000000000000000000000000000000000000000000000000000000000000000000000000000000000000000000000000000000000000000000000000000000000000000000000000000000000000000000000000000000000000000000000000000000000000000000000000000000000000000000000000000000000000000000000000000000000000000286703150141233	T_cells	T Cells	ENSSSAG00000115562	chsy3	chondroitin sulfate synthase 3 [Source:ZFIN;Acc:ZDB-GENE-030616-4]	106571844	chsy3	chondroitin sulfate synthase 3	A0A1S3MCJ7	chsy3
chsy3	0.0000000000000000000000000000000000000000000000000000000306426040396243	0.903131467771941	0.343	0.191	0.0000000000000000000000000000000000000000000000000012954773709832	5	Secretory	ENSSSAG00000115562	chsy3	chondroitin sulfate synthase 3 [Source:ZFIN;Acc:ZDB-GENE-030616-4]	106571844	chsy3	chondroitin sulfate synthase 3	A0A1S3MCJ7	chsy3
chsy3	0.0000000000000000000000000000160175848086011	1.39239787394536	0.402	0.195	0.000000000000000000000000677175432953227	Neutrophil_cells_7	Neutrophils	ENSSSAG00000115562	chsy3	chondroitin sulfate synthase 3 [Source:ZFIN;Acc:ZDB-GENE-030616-4]	106571844	chsy3	chondroitin sulfate synthase 3	A0A1S3MCJ7	chsy3
chsy3	0.00000000000138850797492514	0.928580960112692	0.359	0.196	0.0000000587019516559102	20	Neuronal (2)	ENSSSAG00000115562	chsy3	chondroitin sulfate synthase 3 [Source:ZFIN;Acc:ZDB-GENE-030616-4]	106571844	chsy3	chondroitin sulfate synthase 3	A0A1S3MCJ7	chsy3
CIRBP	0.00000000000000000573777878605914	0.72662529244762	0.446	0.315	0.000000000000242576073738222	11	Red Blood Cells	ENSSSAG00000087677	CIRBP		NA			B5RI95	CIRBP
CIRBP	0.00000000000000000000000000000000000000000115669905870993	0.517982690065132	0.407	0.306	0.0000000000000000000000000000000000000489017661050797	2	Intermediate Keratinocytes	ENSSSAG00000087677	CIRBP		NA			B5RI95	CIRBP
CIRBP	0.000170330713158485	0.404747375230676	0.396	0.319	1	Neutrophil_cells_7	Neutrophils	ENSSSAG00000087677	CIRBP		NA			B5RI95	CIRBP
ckb	0.000000000000000000000000000000000000000000000000000000000000000000000000000000000000000000000000000000000000000000000000000000000428318187929418	7.86616390479933	0.743	0.007	0.000000000000000000000000000000000000000000000000000000000000000000000000000000000000000000000000000000000000000000000000000018108008031092	Monocyte_11	Monocyte	ENSSSAG00000003466	ckb	creatine kinase B [Source:HGNC Symbol;Acc:HGNC:1991]	NA			A0A1S3R2S5	ckb
ckb	0.000000000000000000000000000000000000000000000000000000000000000000000000000000000000000000000000000000000000000000000000000000000428318187929418	7.86616390479933	0.743	0.007	0.000000000000000000000000000000000000000000000000000000000000000000000000000000000000000000000000000000000000000000000000000018108008031092	Monocyte_11	Monocyte	ENSSSAG00000003466	ckb	creatine kinase B [Source:HGNC Symbol;Acc:HGNC:1991]	NA			A0A1S3R231	ckb
ckba	0.0000000000000000000000000000000000000000000000000000000000000000000000000000000000000000000000000000000000692438398517095	6.61462562580503	0.667	0.018	0.00000000000000000000000000000000000000000000000000000000000000000000000000000000000000000000000000000292742181741072	Monocyte_11	Monocyte	ENSSSAG00000070110	ckba	creatine kinase, brain a [Source:ZFIN;Acc:ZDB-GENE-060929-902]	NA
CKM	0.00000000000000000000000000000000000000000000000000000000000000000000000000000000000000000000000000000000000000000000000000514778179629836	3.88906328416281	0.351	0.032	0.000000000000000000000000000000000000000000000000000000000000000000000000000000000000000000000000000000000000000000000217632771002106	18	Muscle	ENSSSAG00000057721	CKM	creatine kinase, M-type [Source:HGNC Symbol;Acc:HGNC:1994]	NA
CKM.1	0.000000000000000000000000000000000000000000000000000000000000000000000000000000000000000000000000155629286364185	4.15619343758357	0.253	0.017	0.00000000000000000000000000000000000000000000000000000000000000000000000000000000000000000000657953933961866	18	Muscle	ENSSSAG00000065166	CKM	creatine kinase, M-type [Source:HGNC Symbol;Acc:HGNC:1994]	NA
ckma	0.000000000000000000000000000000000000000000000000000000000000000000000000000401733115714086	3.54480444789859	0.269	0.027	0.0000000000000000000000000000000000000000000000000000000000000000000000169840709330444	18	Muscle	ENSSSAG00000015360	ckma	creatine kinase, muscle a [Source:ZFIN;Acc:ZDB-GENE-980526-109]	106567627	LOC106567627	creatine kinase M-type-like	B5DGP2	ckm3
CLASP1	0.00000000000000000000000000000000000000000000000000000000000000000000000000000000000000000000000000000000000000000000000000000000000000000000000000000000000000000000000000000000000000000000000000000000000000000000000000000000000000000000000000000000000000000000000000000000821672690382153	3.37285446062801	0.453	0.051	0.000000000000000000000000000000000000000000000000000000000000000000000000000000000000000000000000000000000000000000000000000000000000000000000000000000000000000000000000000000000000000000000000000000000000000000000000000000000000000000000000000000000000000000000000000347378563312863	12	Neuronal (1)	ENSSSAG00000112678	CLASP1	cytoplasmic linker associated protein 1 [Source:HGNC Symbol;Acc:HGNC:17088]	NA
clasp1a	0.0000000000000000000000000000000000000000000000000000000000000000000000000000000000312252651711682	2.0720165802993	0.26	0.065	0.00000000000000000000000000000000000000000000000000000000000000000000000000000132011053564148	9	Glial (1)	ENSSSAG00000119244	clasp1a	cytoplasmic linker associated protein 1a [Source:ZFIN;Acc:ZDB-GENE-081104-520]	NA
clcn7.1	0.00000000000000000000000212083616382373	3.97168912928211	0.314	0.021	0.000000000000000000089662590497976	Monocyte_11	Monocyte	ENSSSAG00000001261	clcn7	chloride channel 7 [Source:ZFIN;Acc:ZDB-GENE-061103-196]	NA
cldnc	0	2.74215732072101	0.318	0.055	0	5	Secretory	ENSSSAG00000117167	cldnc	claudin c [Source:ZFIN;Acc:ZDB-GENE-010328-3]	NA			A0A1S3L2C7	LOC106563775
cldnc	0.000000000000000000000000000000000000000000000000000000000000000000000000000222718058341107	2.98525347767926	0.442	0.064	0.00000000000000000000000000000000000000000000000000000000000000000000000941585135248698	20	Neuronal (2)	ENSSSAG00000117167	cldnc	claudin c [Source:ZFIN;Acc:ZDB-GENE-010328-3]	NA			A0A1S3L2C7	LOC106563775
clic3.1	0.000000000000000000000000000000000000000000000000000000000000000000000000000000000000000000000000000000000000000000000000000000000000000000000000000000000000000000000000000000000000000000000000000000000000000000000000000000000000000000000000000000015727312831557	2.0652788734183	0.512	0.13	0.000000000000000000000000000000000000000000000000000000000000000000000000000000000000000000000000000000000000000000000000000000000000000000000000000000000000000000000000000000000000000000000000000000000000000000000000000000000000000000000000000664903604579734	10	Superficial Keratinocytes	ENSSSAG00000079906	clic3	chloride intracellular channel 3 [Source:ZFIN;Acc:ZDB-GENE-010507-2]	NA			A0A1S3KYR1	LOC106563124
clic3.1	0	2.08205564255195	0.392	0.103	0	2	Intermediate Keratinocytes	ENSSSAG00000079906	clic3	chloride intracellular channel 3 [Source:ZFIN;Acc:ZDB-GENE-010507-2]	NA			A0A1S3KYR1	LOC106563124
clip1a	0.00000000000000000000000000000000000000000000000000000000000000465072271334296	1.66102915915208	0.319	0.107	0.000000000000000000000000000000000000000000000000000000000196618604152	18	Muscle	ENSSSAG00000075481	clip1a	CAP-GLY domain containing linker protein 1a [Source:ZFIN;Acc:ZDB-GENE-060526-282]	106580364	clip1a	CAP-GLY domain containing linker protein 1a
clip1a	0.0000000000000000000000461613905169659	1.5716757449863	0.301	0.109	0.00000000000000000195156510688577	20	Neuronal (2)	ENSSSAG00000075481	clip1a	CAP-GLY domain containing linker protein 1a [Source:ZFIN;Acc:ZDB-GENE-060526-282]	106580364	clip1a	CAP-GLY domain containing linker protein 1a
clip2	0	3.81016837548881	0.584	0.051	0	12	Neuronal (1)	ENSSSAG00000079750	clip2	CAP-GLY domain containing linker protein 2 [Source:ZFIN;Acc:ZDB-GENE-100727-3]	NA			A0A1S3LNE3	LOC106567552
clip2	0	3.81016837548881	0.584	0.051	0	12	Neuronal (1)	ENSSSAG00000079750	clip2	CAP-GLY domain containing linker protein 2 [Source:ZFIN;Acc:ZDB-GENE-100727-3]	NA			A0A1S3LNR4	LOC106567552
clip2	0	3.81016837548881	0.584	0.051	0	12	Neuronal (1)	ENSSSAG00000079750	clip2	CAP-GLY domain containing linker protein 2 [Source:ZFIN;Acc:ZDB-GENE-100727-3]	NA			A0A1S3LPI7	LOC106567552
clstn1	0.00000000000147411633069788	2.20436514598785	0.276	0.059	0.0000000623212161129142	Monocyte_11	Monocyte	ENSSSAG00000080237	clstn1	calsyntenin 1 [Source:ZFIN;Acc:ZDB-GENE-040426-1064]	106572049	clstn1	calsyntenin 1	A0A1S3MDG8	clstn1
clstn1	0.00000000000147411633069788	2.20436514598785	0.276	0.059	0.0000000623212161129142	Monocyte_11	Monocyte	ENSSSAG00000080237	clstn1	calsyntenin 1 [Source:ZFIN;Acc:ZDB-GENE-040426-1064]	106572049	clstn1	calsyntenin 1	A0A1S3MDV7	clstn1
clstn1	0.00000000000147411633069788	2.20436514598785	0.276	0.059	0.0000000623212161129142	Monocyte_11	Monocyte	ENSSSAG00000080237	clstn1	calsyntenin 1 [Source:ZFIN;Acc:ZDB-GENE-040426-1064]	106572049	clstn1	calsyntenin 1	A0A1S3MEA1	clstn1
clstn2	0	6.01813707362452	0.519	0.009	0	12	Neuronal (1)	ENSSSAG00000073830	clstn2	calsyntenin 2 [Source:ZFIN;Acc:ZDB-GENE-070911-2]	NA			A0A1S3LWN6	LOC106568935
CLSTN2	0	5.90535569116972	0.544	0.011	0	12	Neuronal (1)	ENSSSAG00000057150	CLSTN2	calsyntenin 2 [Source:HGNC Symbol;Acc:HGNC:17448]	NA
clstn2.1	0	6.16995952327407	0.4	0.006	0	12	Neuronal (1)	ENSSSAG00000001846	clstn2	calsyntenin 2 [Source:ZFIN;Acc:ZDB-GENE-070911-2]	NA			A0A1S3QZN8	LOC106599045
clstn2.1	0	6.16995952327407	0.4	0.006	0	12	Neuronal (1)	ENSSSAG00000001846	clstn2	calsyntenin 2 [Source:ZFIN;Acc:ZDB-GENE-070911-2]	NA			A0A1S3QZP0	LOC106599045
cmip	0.00000000000000000000000000000000000000000000000000000000000000000000000000000000000000000000000000000000000000000000000000000000000000000000000000000000000000000000000000000000000000000000000000000000542788223825202	2.74565863444023	0.401	0.068	0.00000000000000000000000000000000000000000000000000000000000000000000000000000000000000000000000000000000000000000000000000000000000000000000000000000000000000000000000000000000000000000000000000022947457738658	12	Neuronal (1)	ENSSSAG00000045058	cmip	c-Maf inducing protein [Source:ZFIN;Acc:ZDB-GENE-050419-50]	NA
cmya5	0	6.61655307314483	0.655	0.009	0	18	Muscle	ENSSSAG00000121490	cmya5	cardiomyopathy associated 5 [Source:ZFIN;Acc:ZDB-GENE-070630-1]	NA
cnbd1	0.00000000000000000000000000000000000000000000000000000000000000000000000000000000000000000000000000000000000000000000000000000000000000000000000000000000000000000000169957470002855	5.85375982428114	0.316	0.005	0.0000000000000000000000000000000000000000000000000000000000000000000000000000000000000000000000000000000000000000000000000000000000000000000000000000000000000000718529195931069	17	Glial (2)	ENSSSAG00000074241	cnbd1	cyclic nucleotide binding domain containing 1 [Source:ZFIN;Acc:ZDB-GENE-130530-1022]	106578527	cnbd1	cyclic nucleotide binding domain containing 1	A0A1S3NCC5	cnbd1
cndp2	0.00000000000000000000000000000000000000000000000000000000000000000000000000000000000000000000000000000000000000000000000000000000000000000000000000000000000000000000000000000000000000000000000000750380216879486	4.55111254539047	0.304	0.015	0.000000000000000000000000000000000000000000000000000000000000000000000000000000000000000000000000000000000000000000000000000000000000000000000000000000000000000000000000000000000000000000000317238244290141	14	Fibroblasts (2)	ENSSSAG00000004830	cndp2	carnosine dipeptidase 2 [Source:ZFIN;Acc:ZDB-GENE-030131-5499]	106569863	LOC106569863	cytosolic non-specific dipeptidase-like	A0A1S3M1I4	LOC106569863
cnksr1.1	0.0000000000000000000000000000407312565748837	0.920665319977515	0.26	0.173	0.00000000000000000000000172199533421636	13	Neural Crest Cells	ENSSSAG00000045975	cnksr1	connector enhancer of kinase suppressor of Ras 1 [Source:ZFIN;Acc:ZDB-GENE-040426-1802]	NA			A0A1S3SMK8	LOC106610658
cnksr1.1	0.0000000000000000000000000000407312565748837	0.920665319977515	0.26	0.173	0.00000000000000000000000172199533421636	13	Neural Crest Cells	ENSSSAG00000045975	cnksr1	connector enhancer of kinase suppressor of Ras 1 [Source:ZFIN;Acc:ZDB-GENE-040426-1802]	NA			A0A1S3SMK5	LOC106610658
cnksr1.1	0.0000000000000000000000000000407312565748837	0.920665319977515	0.26	0.173	0.00000000000000000000000172199533421636	13	Neural Crest Cells	ENSSSAG00000045975	cnksr1	connector enhancer of kinase suppressor of Ras 1 [Source:ZFIN;Acc:ZDB-GENE-040426-1802]	NA			A0A1S3SMK2	LOC106610658
cnksr1.1	0.0000000000000000000000000000000000000000000000000000000000000000000000000000142100700843344	1.6074743424771	0.43	0.172	0.000000000000000000000000000000000000000000000000000000000000000000000000600759132955406	Dendritic_cells_5	Dendritic Cells	ENSSSAG00000045975	cnksr1	connector enhancer of kinase suppressor of Ras 1 [Source:ZFIN;Acc:ZDB-GENE-040426-1802]	NA			A0A1S3SMK8	LOC106610658
cnksr1.1	0.0000000000000000000000000000000000000000000000000000000000000000000000000000142100700843344	1.6074743424771	0.43	0.172	0.000000000000000000000000000000000000000000000000000000000000000000000000600759132955406	Dendritic_cells_5	Dendritic Cells	ENSSSAG00000045975	cnksr1	connector enhancer of kinase suppressor of Ras 1 [Source:ZFIN;Acc:ZDB-GENE-040426-1802]	NA			A0A1S3SMK5	LOC106610658
cnksr1.1	0.0000000000000000000000000000000000000000000000000000000000000000000000000000142100700843344	1.6074743424771	0.43	0.172	0.000000000000000000000000000000000000000000000000000000000000000000000000600759132955406	Dendritic_cells_5	Dendritic Cells	ENSSSAG00000045975	cnksr1	connector enhancer of kinase suppressor of Ras 1 [Source:ZFIN;Acc:ZDB-GENE-040426-1802]	NA			A0A1S3SMK2	LOC106610658
cnksr1.1	0.0000000000000000000000000000000000053421433765349	1.08480147019413	0.34	0.173	0.000000000000000000000000000000225849795529766	18	Muscle	ENSSSAG00000045975	cnksr1	connector enhancer of kinase suppressor of Ras 1 [Source:ZFIN;Acc:ZDB-GENE-040426-1802]	NA			A0A1S3SMK8	LOC106610658
cnksr1.1	0.0000000000000000000000000000000000053421433765349	1.08480147019413	0.34	0.173	0.000000000000000000000000000000225849795529766	18	Muscle	ENSSSAG00000045975	cnksr1	connector enhancer of kinase suppressor of Ras 1 [Source:ZFIN;Acc:ZDB-GENE-040426-1802]	NA			A0A1S3SMK5	LOC106610658
cnksr1.1	0.0000000000000000000000000000000000053421433765349	1.08480147019413	0.34	0.173	0.000000000000000000000000000000225849795529766	18	Muscle	ENSSSAG00000045975	cnksr1	connector enhancer of kinase suppressor of Ras 1 [Source:ZFIN;Acc:ZDB-GENE-040426-1802]	NA			A0A1S3SMK2	LOC106610658
cnksr1.1	0.0000000000000000000000000000000000000000000000000000000000000000000000000000000000000000000000000000000000000000000000000000000000000000000000000000000000000000000000000000000000000039432363231277	1.647028242988	0.475	0.165	0.00000000000000000000000000000000000000000000000000000000000000000000000000000000000000000000000000000000000000000000000000000000000000000000000000000000000000000000000000000000016670820203287	10	Superficial Keratinocytes	ENSSSAG00000045975	cnksr1	connector enhancer of kinase suppressor of Ras 1 [Source:ZFIN;Acc:ZDB-GENE-040426-1802]	NA			A0A1S3SMK8	LOC106610658
cnksr1.1	0.0000000000000000000000000000000000000000000000000000000000000000000000000000000000000000000000000000000000000000000000000000000000000000000000000000000000000000000000000000000000000039432363231277	1.647028242988	0.475	0.165	0.00000000000000000000000000000000000000000000000000000000000000000000000000000000000000000000000000000000000000000000000000000000000000000000000000000000000000000000000000000000016670820203287	10	Superficial Keratinocytes	ENSSSAG00000045975	cnksr1	connector enhancer of kinase suppressor of Ras 1 [Source:ZFIN;Acc:ZDB-GENE-040426-1802]	NA			A0A1S3SMK5	LOC106610658
cnksr1.1	0.0000000000000000000000000000000000000000000000000000000000000000000000000000000000000000000000000000000000000000000000000000000000000000000000000000000000000000000000000000000000000039432363231277	1.647028242988	0.475	0.165	0.00000000000000000000000000000000000000000000000000000000000000000000000000000000000000000000000000000000000000000000000000000000000000000000000000000000000000000000000000000000016670820203287	10	Superficial Keratinocytes	ENSSSAG00000045975	cnksr1	connector enhancer of kinase suppressor of Ras 1 [Source:ZFIN;Acc:ZDB-GENE-040426-1802]	NA			A0A1S3SMK2	LOC106610658
cnksr1.1	0.0000000000000000000000000000000000000000000000000000000000000000000000000000000000000000000000000000000000000000000000000000000000000000000000000059430098196802	0.946516942748389	0.3	0.156	0.00000000000000000000000000000000000000000000000000000000000000000000000000000000000000000000000000000000000000000000000000000000000000000000025125262614662	2	Intermediate Keratinocytes	ENSSSAG00000045975	cnksr1	connector enhancer of kinase suppressor of Ras 1 [Source:ZFIN;Acc:ZDB-GENE-040426-1802]	NA			A0A1S3SMK8	LOC106610658
cnksr1.1	0.0000000000000000000000000000000000000000000000000000000000000000000000000000000000000000000000000000000000000000000000000000000000000000000000000059430098196802	0.946516942748389	0.3	0.156	0.00000000000000000000000000000000000000000000000000000000000000000000000000000000000000000000000000000000000000000000000000000000000000000000025125262614662	2	Intermediate Keratinocytes	ENSSSAG00000045975	cnksr1	connector enhancer of kinase suppressor of Ras 1 [Source:ZFIN;Acc:ZDB-GENE-040426-1802]	NA			A0A1S3SMK5	LOC106610658
cnksr1.1	0.0000000000000000000000000000000000000000000000000000000000000000000000000000000000000000000000000000000000000000000000000000000000000000000000000059430098196802	0.946516942748389	0.3	0.156	0.00000000000000000000000000000000000000000000000000000000000000000000000000000000000000000000000000000000000000000000000000000000000000000000025125262614662	2	Intermediate Keratinocytes	ENSSSAG00000045975	cnksr1	connector enhancer of kinase suppressor of Ras 1 [Source:ZFIN;Acc:ZDB-GENE-040426-1802]	NA			A0A1S3SMK2	LOC106610658
cnksr1.1	0.0000000000000000000368790246347624	0.628110324265074	0.276	0.172	0.00000000000000155913452448385	9	Glial (1)	ENSSSAG00000045975	cnksr1	connector enhancer of kinase suppressor of Ras 1 [Source:ZFIN;Acc:ZDB-GENE-040426-1802]	NA			A0A1S3SMK8	LOC106610658
cnksr1.1	0.0000000000000000000368790246347624	0.628110324265074	0.276	0.172	0.00000000000000155913452448385	9	Glial (1)	ENSSSAG00000045975	cnksr1	connector enhancer of kinase suppressor of Ras 1 [Source:ZFIN;Acc:ZDB-GENE-040426-1802]	NA			A0A1S3SMK5	LOC106610658
cnksr1.1	0.0000000000000000000368790246347624	0.628110324265074	0.276	0.172	0.00000000000000155913452448385	9	Glial (1)	ENSSSAG00000045975	cnksr1	connector enhancer of kinase suppressor of Ras 1 [Source:ZFIN;Acc:ZDB-GENE-040426-1802]	NA			A0A1S3SMK2	LOC106610658
cnksr1.1	0.0000000000000000000000000000000000000000000000000000000000000000000000000000117017242484529	2.08546574616645	0.601	0.173	0.000000000000000000000000000000000000000000000000000000000000000000000000494713796051844	20	Neuronal (2)	ENSSSAG00000045975	cnksr1	connector enhancer of kinase suppressor of Ras 1 [Source:ZFIN;Acc:ZDB-GENE-040426-1802]	NA			A0A1S3SMK8	LOC106610658
cnksr1.1	0.0000000000000000000000000000000000000000000000000000000000000000000000000000117017242484529	2.08546574616645	0.601	0.173	0.000000000000000000000000000000000000000000000000000000000000000000000000494713796051844	20	Neuronal (2)	ENSSSAG00000045975	cnksr1	connector enhancer of kinase suppressor of Ras 1 [Source:ZFIN;Acc:ZDB-GENE-040426-1802]	NA			A0A1S3SMK5	LOC106610658
cnksr1.1	0.0000000000000000000000000000000000000000000000000000000000000000000000000000117017242484529	2.08546574616645	0.601	0.173	0.000000000000000000000000000000000000000000000000000000000000000000000000494713796051844	20	Neuronal (2)	ENSSSAG00000045975	cnksr1	connector enhancer of kinase suppressor of Ras 1 [Source:ZFIN;Acc:ZDB-GENE-040426-1802]	NA			A0A1S3SMK2	LOC106610658
cnstb	0.000000000000000000000000000000000000000000000000000000000000000000000000000000000000000000000000000000000000000000000000000000000000000000000000000000000000000000000000000000124110515022329	3.90466707603529	0.282	0.019	0.000000000000000000000000000000000000000000000000000000000000000000000000000000000000000000000000000000000000000000000000000000000000000000000000000000000000000000000000005247020243599	12	Neuronal (1)	ENSSSAG00000106067	cnstb	consortin, connexin sorting protein b [Source:ZFIN;Acc:ZDB-GENE-041001-189]	106571597	LOC106571597	consortin-like	A0A1S3MAV3	LOC106571597
cntfr.1	0.0000000000000000000000000000000000000000000000000000000000000000000000000000000000000000000000000000000000000000000000000000000000000000000000000000000000000000000000000000000000000000000000000000000000000000000000000000442815354800935	2.9464318266717	0.33	0.049	0.00000000000000000000000000000000000000000000000000000000000000000000000000000000000000000000000000000000000000000000000000000000000000000000000000000000000000000000000000000000000000000000000000000000000000000000000187209047549191	7	Osteoblasts	ENSSSAG00000096970	cntfr	ciliary neurotrophic factor receptor [Source:ZFIN;Acc:ZDB-GENE-030616-82]	NA
cntn4	0	5.94290791438751	0.653	0.016	0	12	Neuronal (1)	ENSSSAG00000080512	cntn4	contactin 4 [Source:ZFIN;Acc:ZDB-GENE-060929-776]	NA			A0A1S3LDQ0	LOC106565727
cntn4.1	0	6.33968753824499	0.776	0.015	0	12	Neuronal (1)	ENSSSAG00000057173	cntn4	contactin 4 [Source:ZFIN;Acc:ZDB-GENE-060929-776]	106582845	cntn4	contactin 4	A0A1S3P2R6	LOC106582845
cntrl	0.000000000000000000000000000000000000000000000000000000000000000000000000064953342094305	2.44506818081394	0.311	0.058	0.00000000000000000000000000000000000000000000000000000000000000000000274603244372093	17	Glial (2)	ENSSSAG00000044457	cntrl		106587010	cntrl	centriolin	A0A1S3PRH0	cntrl
COF2	0.00000000000000000000000000000000000000000000000000000000000000000000000000000000000000000000000000000000000000000000000000000000000000000000000000000000000127391325562466	1.15270626314017	0.347	0.166	0.0000000000000000000000000000000000000000000000000000000000000000000000000000000000000000000000000000000000000000000000000000000000000000000000000000000538572307080436	2	Intermediate Keratinocytes	ENSSSAG00000041271	COF2		NA			B9ELX6	COF2
COF2	0.0000000000000000000000000000000000000000000000000000000000000000000000000000000000000000000000000000000000000000000000000000000000000000000000000000000000000000517906402181821	1.23118348609884	0.375	0.175	0.00000000000000000000000000000000000000000000000000000000000000000000000000000000000000000000000000000000000000000000000000000000000000000000000000000000000218955289650409	3	Basal Keratinocytes	ENSSSAG00000041271	COF2		NA			B9ELX6	COF2
col10a1b	0	2.71158846707566	0.63	0.194	0	7	Osteoblasts	ENSSSAG00000114656	col10a1b	collagen, type X, alpha 1b [Source:ZFIN;Acc:ZDB-GENE-030131-7079]	NA
col10a1b	0.00000000000000000000209730084297758	0.338020198920716	0.27	0.201	0.0000000000000000886675877385631	1	Fibroblasts (1)	ENSSSAG00000114656	col10a1b	collagen, type X, alpha 1b [Source:ZFIN;Acc:ZDB-GENE-030131-7079]	NA
col10a1b	0.000000000000000000183665599677015	0.516509134778838	0.263	0.21	0.00000000000000776483055754518	11	Red Blood Cells	ENSSSAG00000114656	col10a1b	collagen, type X, alpha 1b [Source:ZFIN;Acc:ZDB-GENE-030131-7079]	NA
col10a1b.1	0	3.3138189813757	0.424	0.1	0	7	Osteoblasts	ENSSSAG00000067854	col10a1b	collagen, type X, alpha 1b [Source:ZFIN;Acc:ZDB-GENE-030131-7079]	NA			A0A1S3S808	LOC106607727
col11a1	0	2.54658340227121	0.308	0.033	0	3	Basal Keratinocytes	ENSSSAG00000055939	col11a1	collagen, type XI, alpha 1a [Source:ZFIN;Acc:ZDB-GENE-070209-167]	100380776	col11a1a	collagen, type XI, alpha 1a	A0A1S3NCB6	col11a1
col11a1	0	2.54658340227121	0.308	0.033	0	3	Basal Keratinocytes	ENSSSAG00000055939	col11a1	collagen, type XI, alpha 1a [Source:ZFIN;Acc:ZDB-GENE-070209-167]	100380776	col11a1a	collagen, type XI, alpha 1a	A0A1S3NBH3	col11a1
col11a1	0	2.54658340227121	0.308	0.033	0	3	Basal Keratinocytes	ENSSSAG00000055939	col11a1	collagen, type XI, alpha 1a [Source:ZFIN;Acc:ZDB-GENE-070209-167]	100380776	col11a1a	collagen, type XI, alpha 1a	A0A1S3NBG7	col11a1
col11a1	0	2.54658340227121	0.308	0.033	0	3	Basal Keratinocytes	ENSSSAG00000055939	col11a1	collagen, type XI, alpha 1a [Source:ZFIN;Acc:ZDB-GENE-070209-167]	100380776	col11a1a	collagen, type XI, alpha 1a	A0A1S3NBX0	col11a1
col11a2	0	5.66519326898701	0.608	0.035	0	7	Osteoblasts	ENSSSAG00000042837	col11a2	collagen, type XI, alpha 2 [Source:ZFIN;Acc:ZDB-GENE-000208-23]	NA			A0A1S3M2V0	LOC106569953
col11a2	0	5.66519326898701	0.608	0.035	0	7	Osteoblasts	ENSSSAG00000042837	col11a2	collagen, type XI, alpha 2 [Source:ZFIN;Acc:ZDB-GENE-000208-23]	NA			A0A1S3M1Z8	LOC106569953
col11a2	0	5.66519326898701	0.608	0.035	0	7	Osteoblasts	ENSSSAG00000042837	col11a2	collagen, type XI, alpha 2 [Source:ZFIN;Acc:ZDB-GENE-000208-23]	NA			A0A1S3M1W6	LOC106569953
col11a2	0	5.66519326898701	0.608	0.035	0	7	Osteoblasts	ENSSSAG00000042837	col11a2	collagen, type XI, alpha 2 [Source:ZFIN;Acc:ZDB-GENE-000208-23]	NA			A0A1S3M250	LOC106569953
col11a2.1	0	5.94632805849823	0.537	0.022	0	7	Osteoblasts	ENSSSAG00000077772	col11a2	collagen, type XI, alpha 2 [Source:ZFIN;Acc:ZDB-GENE-000208-23]	106588396	LOC106588396	collagen alpha-2(XI) chain-like
COL12A1	0	3.14763094349897	0.279	0.052	0	1	Fibroblasts (1)	ENSSSAG00000070858	COL12A1	collagen type XII alpha 1 chain [Source:HGNC Symbol;Acc:HGNC:2188]	106571269	LOC106571269	collagen alpha-1(XII) chain-like
col15a1b	0	5.32811172448012	0.325	0.01	0	13	Neural Crest Cells	ENSSSAG00000047605	col15a1b	collagen, type XV, alpha 1b [Source:ZFIN;Acc:ZDB-GENE-070912-689]	NA
col18a1a	0	5.0115463070189	0.664	0.05	0	9	Glial (1)	ENSSSAG00000053453	col18a1a	collagen type XVIII alpha 1 chain a [Source:ZFIN;Acc:ZDB-GENE-030516-3]	106581675	LOC106581675	collagen alpha-1(XVIII) chain-like	A0A1S3NVE4	LOC106581675
col18a1a.1	0.00000000000000000000000000000000000000000000000000762098540301292	1.05513009687825	0.275	0.119	0.000000000000000000000000000000000000000000000322192399883177	14	Fibroblasts (2)	ENSSSAG00000098228	col18a1a	collagen type XVIII alpha 1 chain a [Source:ZFIN;Acc:ZDB-GENE-030516-3]	106586062	LOC106586062	collagen alpha-1(XVIII) chain-like	A0A1S3PL21	LOC106586062
col18a1a.1	0.00000000000000000000000000000000000000000000000000762098540301292	1.05513009687825	0.275	0.119	0.000000000000000000000000000000000000000000000322192399883177	14	Fibroblasts (2)	ENSSSAG00000098228	col18a1a	collagen type XVIII alpha 1 chain a [Source:ZFIN;Acc:ZDB-GENE-030516-3]	106586062	LOC106586062	collagen alpha-1(XVIII) chain-like	A0A1S3PL10	LOC106586062
col18a1a.1	0	3.3947789175326	0.583	0.083	0	3	Basal Keratinocytes	ENSSSAG00000098228	col18a1a	collagen type XVIII alpha 1 chain a [Source:ZFIN;Acc:ZDB-GENE-030516-3]	106586062	LOC106586062	collagen alpha-1(XVIII) chain-like	A0A1S3PL21	LOC106586062
col18a1a.1	0	3.3947789175326	0.583	0.083	0	3	Basal Keratinocytes	ENSSSAG00000098228	col18a1a	collagen type XVIII alpha 1 chain a [Source:ZFIN;Acc:ZDB-GENE-030516-3]	106586062	LOC106586062	collagen alpha-1(XVIII) chain-like	A0A1S3PL10	LOC106586062
COL19A1.1	0.000000000000000000000000000000000000000000000000000000000000000000000000000000000000000000000000000000000000000000000000000000000000000000000000000000000000000000000000000000000000000000000000000132296913659264	5.2161367826436	0.276	0.007	0.0000000000000000000000000000000000000000000000000000000000000000000000000000000000000000000000000000000000000000000000000000000000000000000000000000000000000000000000000000000000000000000000055931166187727	18	Muscle	ENSSSAG00000094740	COL19A1	collagen type XIX alpha 1 chain [Source:HGNC Symbol;Acc:HGNC:2196]	NA
col1a1a	0	2.76091197362445	0.776	0.298	0	7	Osteoblasts	ENSSSAG00000006686	col1a1a	collagen, type I, alpha 1a [Source:ZFIN;Acc:ZDB-GENE-030131-9102]	NA
col1a1a	0.0000194218230466574	0.317711087263858	0.442	0.313	0.821096412943537	13	Neural Crest Cells	ENSSSAG00000006686	col1a1a	collagen, type I, alpha 1a [Source:ZFIN;Acc:ZDB-GENE-030131-9102]	NA
col1a1a	0	1.35532432634296	0.612	0.265	0	1	Fibroblasts (1)	ENSSSAG00000006686	col1a1a	collagen, type I, alpha 1a [Source:ZFIN;Acc:ZDB-GENE-030131-9102]	NA
col1a1b	0	2.7865882971905	0.926	0.541	0	7	Osteoblasts	ENSSSAG00000069947	col1a1b	collagen, type I, alpha 1b [Source:ZFIN;Acc:ZDB-GENE-030131-4400]	106589632	col1a1b	collagen, type I, alpha 1b	A0A1S3Q7E3	LOC106589632
col1a1b	0.00000000466570813319337	0.315002110320999	0.693	0.552	0.000197252142747016	13	Neural Crest Cells	ENSSSAG00000069947	col1a1b	collagen, type I, alpha 1b [Source:ZFIN;Acc:ZDB-GENE-030131-4400]	106589632	col1a1b	collagen, type I, alpha 1b	A0A1S3Q7E3	LOC106589632
col1a1b	0	1.11429168983353	0.861	0.502	0	1	Fibroblasts (1)	ENSSSAG00000069947	col1a1b	collagen, type I, alpha 1b [Source:ZFIN;Acc:ZDB-GENE-030131-4400]	106589632	col1a1b	collagen, type I, alpha 1b	A0A1S3Q7E3	LOC106589632
col1a1b	0.00489696433144827	1.04779620926373	0.868	0.548	1	14	Fibroblasts (2)	ENSSSAG00000069947	col1a1b	collagen, type I, alpha 1b [Source:ZFIN;Acc:ZDB-GENE-030131-4400]	106589632	col1a1b	collagen, type I, alpha 1b	A0A1S3Q7E3	LOC106589632
col1a1b	0.000000000000000000000000000000000000000000000000000000000000000000000000000000000000000000000000000000000000000000000000000000000000000000000000000000000000000000000000000000000000000000000000000000000000000000000000000000000000000000000000000000000000000000000000000000000000000000000000172454237693669	0.433258722598083	0.773	0.537	0.00000000000000000000000000000000000000000000000000000000000000000000000000000000000000000000000000000000000000000000000000000000000000000000000000000000000000000000000000000000000000000000000000000000000000000000000000000000000000000000000000000000000000000000000000000000000000000000729084780697523	3	Basal Keratinocytes	ENSSSAG00000069947	col1a1b	collagen, type I, alpha 1b [Source:ZFIN;Acc:ZDB-GENE-030131-4400]	106589632	col1a1b	collagen, type I, alpha 1b	A0A1S3Q7E3	LOC106589632
col1a2	0	2.53544506810357	0.837	0.402	0	7	Osteoblasts	ENSSSAG00000046988	col1a2	collagen, type I, alpha 2 [Source:ZFIN;Acc:ZDB-GENE-030131-8415]	106570460	LOC106570460	collagen alpha-2(I) chain	A0A1S3M4X1	LOC106570460
col1a2	0	1.35765598203238	0.756	0.36	0	1	Fibroblasts (1)	ENSSSAG00000046988	col1a2	collagen, type I, alpha 2 [Source:ZFIN;Acc:ZDB-GENE-030131-8415]	106570460	LOC106570460	collagen alpha-2(I) chain	A0A1S3M4X1	LOC106570460
col1a2	0.00137346180377385	0.983774733278619	0.753	0.41	1	14	Fibroblasts (2)	ENSSSAG00000046988	col1a2	collagen, type I, alpha 2 [Source:ZFIN;Acc:ZDB-GENE-030131-8415]	106570460	LOC106570460	collagen alpha-2(I) chain	A0A1S3M4X1	LOC106570460
col1a2	0.00000000000000000000000000000000000000000000000000000000000000000000000000000000000000000000000000000000000000000000000000000000000000000000000000000000000000000000000000000000000000000000000000000000000000000000000000000000000000000000000000000000000000000000000000000692010525326233	0.645655828092623	0.659	0.398	0.000000000000000000000000000000000000000000000000000000000000000000000000000000000000000000000000000000000000000000000000000000000000000000000000000000000000000000000000000000000000000000000000000000000000000000000000000000000000000000000000000000000000000000000000292561289792171	3	Basal Keratinocytes	ENSSSAG00000046988	col1a2	collagen, type I, alpha 2 [Source:ZFIN;Acc:ZDB-GENE-030131-8415]	106570460	LOC106570460	collagen alpha-2(I) chain	A0A1S3M4X1	LOC106570460
col1a2.1	0	2.70370208930253	0.885	0.475	0	7	Osteoblasts	ENSSSAG00000067809	col1a2	collagen, type I, alpha 2 [Source:ZFIN;Acc:ZDB-GENE-030131-8415]	106588939	col1a2	collagen type I alpha 2 chain	A0A1S3Q1Z3	col1a2
col1a2.1	0	2.70370208930253	0.885	0.475	0	7	Osteoblasts	ENSSSAG00000067809	col1a2	collagen, type I, alpha 2 [Source:ZFIN;Acc:ZDB-GENE-030131-8415]	106588939	col1a2	collagen type I alpha 2 chain	A0A1S3Q269	col1a2
col1a2.1	0.000000223476812095423	0.436829896404455	0.639	0.486	0.00944792918495821	13	Neural Crest Cells	ENSSSAG00000067809	col1a2	collagen, type I, alpha 2 [Source:ZFIN;Acc:ZDB-GENE-030131-8415]	106588939	col1a2	collagen type I alpha 2 chain	A0A1S3Q1Z3	col1a2
col1a2.1	0.000000223476812095423	0.436829896404455	0.639	0.486	0.00944792918495821	13	Neural Crest Cells	ENSSSAG00000067809	col1a2	collagen, type I, alpha 2 [Source:ZFIN;Acc:ZDB-GENE-030131-8415]	106588939	col1a2	collagen type I alpha 2 chain	A0A1S3Q269	col1a2
col1a2.1	0	1.28163384294064	0.835	0.43	0	1	Fibroblasts (1)	ENSSSAG00000067809	col1a2	collagen, type I, alpha 2 [Source:ZFIN;Acc:ZDB-GENE-030131-8415]	106588939	col1a2	collagen type I alpha 2 chain	A0A1S3Q1Z3	col1a2
col1a2.1	0	1.28163384294064	0.835	0.43	0	1	Fibroblasts (1)	ENSSSAG00000067809	col1a2	collagen, type I, alpha 2 [Source:ZFIN;Acc:ZDB-GENE-030131-8415]	106588939	col1a2	collagen type I alpha 2 chain	A0A1S3Q269	col1a2
col1a2.1	0.00195287232390693	1.15827363794363	0.858	0.481	1	14	Fibroblasts (2)	ENSSSAG00000067809	col1a2	collagen, type I, alpha 2 [Source:ZFIN;Acc:ZDB-GENE-030131-8415]	106588939	col1a2	collagen type I alpha 2 chain	A0A1S3Q1Z3	col1a2
col1a2.1	0.00195287232390693	1.15827363794363	0.858	0.481	1	14	Fibroblasts (2)	ENSSSAG00000067809	col1a2	collagen, type I, alpha 2 [Source:ZFIN;Acc:ZDB-GENE-030131-8415]	106588939	col1a2	collagen type I alpha 2 chain	A0A1S3Q269	col1a2
COL21A1.1	0	3.7953713371937	0.573	0.053	0	14	Fibroblasts (2)	ENSSSAG00000079013	COL21A1	collagen type XXI alpha 1 chain [Source:HGNC Symbol;Acc:HGNC:17025]	NA
col27a1b.1	0	4.68883381181817	0.427	0.039	0	7	Osteoblasts	ENSSSAG00000119376	col27a1b	collagen, type XXVII, alpha 1b [Source:NCBI gene;Acc:560145]	106585224	LOC106585224	collagen alpha-1(XXVII) chain B-like	A0A1S3PGZ7	LOC106585224
col4a1	0.00000000000000000000000000000000000000000000000000000000000000000000000000000000000000000000000000000000000000000000000368827541023288	2.67388356132341	0.282	0.041	0.000000000000000000000000000000000000000000000000000000000000000000000000000000000000000000000000000000000000000000155929219518416	13	Neural Crest Cells	ENSSSAG00000029801	col4a1	collagen, type IV, alpha 1 [Source:ZFIN;Acc:ZDB-GENE-081105-114]	NA
col4a1	0.000000000000000000000000000000000000000000000000000000000000000000000000000000000000000000000000000000000000000000000000000000000000000000000000000000000000000000000000000000000000000000000000000286184461541103	3.61767797755346	0.331	0.042	0.0000000000000000000000000000000000000000000000000000000000000000000000000000000000000000000000000000000000000000000000000000000000000000000000000000000000000000000000000000000000000000000000120990204805732	16	Undifferentiated	ENSSSAG00000029801	col4a1	collagen, type IV, alpha 1 [Source:ZFIN;Acc:ZDB-GENE-081105-114]	NA
col4a1.1	0.000000000000000000000000000000000000000000131888448520272	2.1775180382359	0.282	0.061	0.00000000000000000000000000000000000000557584793809154	14	Fibroblasts (2)	ENSSSAG00000065415	col4a1	collagen, type IV, alpha 1 [Source:ZFIN;Acc:ZDB-GENE-081105-114]	NA
col4a1.1	0.00000000000000000000000000000000000000000000000000000000000000000000000407422275671143	2.40749291642553	0.258	0.063	0.000000000000000000000000000000000000000000000000000000000000000000172245915485489	16	Undifferentiated	ENSSSAG00000065415	col4a1	collagen, type IV, alpha 1 [Source:ZFIN;Acc:ZDB-GENE-081105-114]	NA
col4a5	0	3.89850182559532	0.315	0.024	0	3	Basal Keratinocytes	ENSSSAG00000064682	col4a5	collagen, type IV, alpha 5 (Alport syndrome) [Source:ZFIN;Acc:ZDB-GENE-030131-2281]	106608922	col4a5	collagen, type IV, alpha 5 (Alport syndrome)	A0A1S3SE47	LOC106608922
col4a5	0	3.89850182559532	0.315	0.024	0	3	Basal Keratinocytes	ENSSSAG00000064682	col4a5	collagen, type IV, alpha 5 (Alport syndrome) [Source:ZFIN;Acc:ZDB-GENE-030131-2281]	106608922	col4a5	collagen, type IV, alpha 5 (Alport syndrome)	A0A1S3SE43	LOC106608922
col4a6	0	3.96835227743829	0.498	0.039	0	3	Basal Keratinocytes	ENSSSAG00000041304	col4a6	collagen, type IV, alpha 6 [Source:ZFIN;Acc:ZDB-GENE-101001-2]	NA
col4a6	0.000000000000000000000000000000000000000000000000000000000000000000000000000000000000000000000000000000000000000000427254598763915	2.280020350433	0.332	0.066	0.000000000000000000000000000000000000000000000000000000000000000000000000000000000000000000000000000000000000018063042671942	9	Glial (1)	ENSSSAG00000041304	col4a6	collagen, type IV, alpha 6 [Source:ZFIN;Acc:ZDB-GENE-101001-2]	NA
col5a1	0.000000000000000000000000000000000000000000000000000000000000000000000000000000000000000000000000000000000000000000000000000000000000000000000000191999710264641	1.54444326667738	0.546	0.271	0.00000000000000000000000000000000000000000000000000000000000000000000000000000000000000000000000000000000000000000000000000000000000000000000811717175085821	7	Osteoblasts	ENSSSAG00000079384	col5a1	procollagen, type V, alpha 1 [Source:ZFIN;Acc:ZDB-GENE-041105-6]	NA
col5a1	0	2.18055958312581	0.673	0.214	0	1	Fibroblasts (1)	ENSSSAG00000079384	col5a1	procollagen, type V, alpha 1 [Source:ZFIN;Acc:ZDB-GENE-041105-6]	NA
col5a1	0	1.26982746568533	0.597	0.255	0	3	Basal Keratinocytes	ENSSSAG00000079384	col5a1	procollagen, type V, alpha 1 [Source:ZFIN;Acc:ZDB-GENE-041105-6]	NA
col5a1	0.00120316661987463	0.388537835628179	0.372	0.28	1	16	Undifferentiated	ENSSSAG00000079384	col5a1	procollagen, type V, alpha 1 [Source:ZFIN;Acc:ZDB-GENE-041105-6]	NA
col5a1.1	0.000000000000000000000000000000000000000000000000000000000000000000000000000000000000000000000000000000000000000000000000000000000000000000000000000000000000000000000000000000000000000000000000000000000000000000000000000000000000000000000000000000000000000000000169070203747883	2.24167548135282	0.516	0.192	0.00000000000000000000000000000000000000000000000000000000000000000000000000000000000000000000000000000000000000000000000000000000000000000000000000000000000000000000000000000000000000000000000000000000000000000000000000000000000000000000000000000000000000000714778100384925	7	Osteoblasts	ENSSSAG00000069796	col5a1	procollagen, type V, alpha 1 [Source:ZFIN;Acc:ZDB-GENE-041105-6]	NA			A0A1S3KZ47	LOC106562962
col5a1.1	0.000000000000000000000000000000000000000000000000000000000000000000000000000000000000000000000000000000000000000000000000000000000000000000000000000000000000000000000000000000000000000000000000000000000000000000000000000000000000000000000000000000000000000000000169070203747883	2.24167548135282	0.516	0.192	0.00000000000000000000000000000000000000000000000000000000000000000000000000000000000000000000000000000000000000000000000000000000000000000000000000000000000000000000000000000000000000000000000000000000000000000000000000000000000000000000000000000000000000000714778100384925	7	Osteoblasts	ENSSSAG00000069796	col5a1	procollagen, type V, alpha 1 [Source:ZFIN;Acc:ZDB-GENE-041105-6]	NA			A0A1S3KY06	LOC106562962
col5a1.1	0	2.2550808038549	0.56	0.143	0	1	Fibroblasts (1)	ENSSSAG00000069796	col5a1	procollagen, type V, alpha 1 [Source:ZFIN;Acc:ZDB-GENE-041105-6]	NA			A0A1S3KZ47	LOC106562962
col5a1.1	0	2.2550808038549	0.56	0.143	0	1	Fibroblasts (1)	ENSSSAG00000069796	col5a1	procollagen, type V, alpha 1 [Source:ZFIN;Acc:ZDB-GENE-041105-6]	NA			A0A1S3KY06	LOC106562962
col5a1.1	0.000000000000000000000000000000000000000000000000000000000000000000000000000000000000000000000000000000000000000000000000000000000000257221965804501	0.783335448185964	0.372	0.191	0.0000000000000000000000000000000000000000000000000000000000000000000000000000000000000000000000000000000000000000000000000000000108745730483169	3	Basal Keratinocytes	ENSSSAG00000069796	col5a1	procollagen, type V, alpha 1 [Source:ZFIN;Acc:ZDB-GENE-041105-6]	NA			A0A1S3KZ47	LOC106562962
col5a1.1	0.000000000000000000000000000000000000000000000000000000000000000000000000000000000000000000000000000000000000000000000000000000000000257221965804501	0.783335448185964	0.372	0.191	0.0000000000000000000000000000000000000000000000000000000000000000000000000000000000000000000000000000000000000000000000000000000108745730483169	3	Basal Keratinocytes	ENSSSAG00000069796	col5a1	procollagen, type V, alpha 1 [Source:ZFIN;Acc:ZDB-GENE-041105-6]	NA			A0A1S3KY06	LOC106562962
col5a2a	0	2.17607703878818	0.414	0.104	0	1	Fibroblasts (1)	ENSSSAG00000057090	col5a2a	collagen, type V, alpha 2a [Source:ZFIN;Acc:ZDB-GENE-030616-13]	NA
col5a2a	0	2.26457110893579	0.495	0.12	0	3	Basal Keratinocytes	ENSSSAG00000057090	col5a2a	collagen, type V, alpha 2a [Source:ZFIN;Acc:ZDB-GENE-030616-13]	NA
col5a2a.1	0	2.29217738518334	0.497	0.126	0	1	Fibroblasts (1)	ENSSSAG00000037585	col5a2a	collagen, type V, alpha 2a [Source:ZFIN;Acc:ZDB-GENE-030616-13]	106586824	LOC106586824	collagen alpha-2(V) chain-like	A0A1S3PQP1	LOC106586824
col5a2a.1	0.000000000000000000000000000000000000000000000000000000291542758206687	1.25582622692395	0.425	0.175	0.0000000000000000000000000000000000000000000000000123255531887041	14	Fibroblasts (2)	ENSSSAG00000037585	col5a2a	collagen, type V, alpha 2a [Source:ZFIN;Acc:ZDB-GENE-030616-13]	106586824	LOC106586824	collagen alpha-2(V) chain-like	A0A1S3PQP1	LOC106586824
col5a2a.1	0.00000000000000000000000000000000000000000000000000000000000000000000000000000000000000000000000000000000000000000000000000000000000000000000000000000000000000000000000000000000000000000000000000000000000000000000000000000000000000000000000266618835471235	1.33065151602309	0.394	0.163	0.000000000000000000000000000000000000000000000000000000000000000000000000000000000000000000000000000000000000000000000000000000000000000000000000000000000000000000000000000000000000000000000000000000000000000000000000000000000000000000112718445072174	3	Basal Keratinocytes	ENSSSAG00000037585	col5a2a	collagen, type V, alpha 2a [Source:ZFIN;Acc:ZDB-GENE-030616-13]	106586824	LOC106586824	collagen alpha-2(V) chain-like	A0A1S3PQP1	LOC106586824
col5a2a.1	0.000378374327987593	0.368409251179717	0.257	0.18	1	16	Undifferentiated	ENSSSAG00000037585	col5a2a	collagen, type V, alpha 2a [Source:ZFIN;Acc:ZDB-GENE-030616-13]	106586824	LOC106586824	collagen alpha-2(V) chain-like	A0A1S3PQP1	LOC106586824
col5a2b	0	5.0332106420526	0.707	0.05	0	7	Osteoblasts	ENSSSAG00000081759	col5a2b	collagen, type V, alpha 2b [Source:ZFIN;Acc:ZDB-GENE-110406-2]	NA
COL6A3	0.00000000000000000000000000000000000000000000000000000000000000000000000000000000000000000000000000000000000000000000000000000000000000000000000000000000000255610785023848	1.75399708625957	0.49	0.153	0.000000000000000000000000000000000000000000000000000000000000000000000000000000000000000000000000000000000000000000000000000000000000000000000000000000108064571584532	7	Osteoblasts	ENSSSAG00000053123	COL6A3	collagen type VI alpha 3 chain [Source:HGNC Symbol;Acc:HGNC:2213]	106581666	LOC106581666	collagen alpha-3(VI) chain-like
col6a3	0	3.42873389409522	0.277	0.033	0	1	Fibroblasts (1)	ENSSSAG00000042605	col6a3	collagen, type VI, alpha 3 [Source:ZFIN;Acc:ZDB-GENE-070501-8]	NA
COL6A3	0	3.0004527691955	0.541	0.1	0	1	Fibroblasts (1)	ENSSSAG00000053123	COL6A3	collagen type VI alpha 3 chain [Source:HGNC Symbol;Acc:HGNC:2213]	106581666	LOC106581666	collagen alpha-3(VI) chain-like
col6a3	0.000000000000000000000000000000000000000000000000240728872351338	2.07321003349588	0.272	0.064	0.0000000000000000000000000000000000000000000101772945363975	14	Fibroblasts (2)	ENSSSAG00000042605	col6a3	collagen, type VI, alpha 3 [Source:ZFIN;Acc:ZDB-GENE-070501-8]	NA
COL6A3	0.0000000000000000938206537854779	1.12300143084021	0.424	0.159	0.00000000000396645578008865	14	Fibroblasts (2)	ENSSSAG00000053123	COL6A3	collagen type VI alpha 3 chain [Source:HGNC Symbol;Acc:HGNC:2213]	106581666	LOC106581666	collagen alpha-3(VI) chain-like
COL6A3	0.000000000000117843717247891	1.00419373447775	0.291	0.163	0.0000000049820788340891	16	Undifferentiated	ENSSSAG00000053123	COL6A3	collagen type VI alpha 3 chain [Source:HGNC Symbol;Acc:HGNC:2213]	106581666	LOC106581666	collagen alpha-3(VI) chain-like
COL6A6	0.00000000000000000000000000000000000000000000000000000000000000000000000000000000000000000000000000000000000000000000000000000000000000000000000000000000000000000000000000000000000000000000000168355562328708	4.99278489172966	0.298	0.013	0.0000000000000000000000000000000000000000000000000000000000000000000000000000000000000000000000000000000000000000000000000000000000000000000000000000000000000000000000000000000000000000000711756810857079	14	Fibroblasts (2)	ENSSSAG00000040824	COL6A6	collagen type VI alpha 6 chain [Source:HGNC Symbol;Acc:HGNC:27023]	106585541	LOC106585541	collagen alpha-6(VI) chain-like
COL6A6	0.00000000000000000000000000000000000000000000000000000000000000000000000000000000000000000000000000000000000000000000000000000000000000000000000000000000000000000000000000000000000000000000000168355562328708	4.99278489172966	0.298	0.013	0.0000000000000000000000000000000000000000000000000000000000000000000000000000000000000000000000000000000000000000000000000000000000000000000000000000000000000000000000000000000000000000000711756810857079	14	Fibroblasts (2)	ENSSSAG00000040824	COL6A6	collagen type VI alpha 6 chain [Source:HGNC Symbol;Acc:HGNC:27023]	106585544	LOC106585544	collagen alpha-6(VI) chain-like
COL6A6.1	0	3.08039174474162	0.264	0.029	0	3	Basal Keratinocytes	ENSSSAG00000121831	COL6A6	collagen type VI alpha 6 chain [Source:HGNC Symbol;Acc:HGNC:27023]	NA
col7a1	0	4.00816401084207	0.517	0.046	0	3	Basal Keratinocytes	ENSSSAG00000081208	col7a1	collagen, type VII, alpha 1 [Source:ZFIN;Acc:ZDB-GENE-030131-2427]	106565565	col7a1	collagen, type VII, alpha 1
col7a1.1	0	4.24125403465078	0.508	0.037	0	3	Basal Keratinocytes	ENSSSAG00000070457	col7a1	collagen, type VII, alpha 1 [Source:ZFIN;Acc:ZDB-GENE-030131-2427]	106583145	LOC106583145	collagen alpha-1(VII) chain-like
coq8aa	0.00000000000000000000000000000000000000000000000000000000000000000000000000000000000000000000000000000000000000000000000000000000000000000000000000000000000000905525485701525	3.67356049561466	0.319	0.031	0.000000000000000000000000000000000000000000000000000000000000000000000000000000000000000000000000000000000000000000000000000000000000000000000000000000000382829009590034	18	Muscle	ENSSSAG00000070624	coq8aa	coenzyme Q8A, genome duplicate a [Source:NCBI gene;Acc:437001]	NA
coro1ca	0.000000000000000000000000000000000000000000000000000000000000000000000000000000000000000000386986007996479	2.74597244944659	0.497	0.089	0.0000000000000000000000000000000000000000000000000000000000000000000000000000000000000163606074600671	20	Neuronal (2)	ENSSSAG00000063269	coro1ca	coronin, actin binding protein, 1Ca [Source:NCBI gene;Acc:317741]	NA
coro1ca.1	0.0000000000000000000000000517727735154748	2.02545700822444	0.252	0.065	0.00000000000000000000218879754591373	20	Neuronal (2)	ENSSSAG00000076216	coro1ca	coronin, actin binding protein, 1Ca [Source:NCBI gene;Acc:317741]	106584990	LOC106584990	coronin-1C-like
CORO7	0.000000000000007047644073024	0.771687458432267	0.297	0.176	0.000000000297953248475236	Dendritic_cells_5	Dendritic Cells	ENSSSAG00000049580	CORO7	coronin 7 [Source:HGNC Symbol;Acc:HGNC:26161]	NA
CORO7	0.00000000000000000000000000000000000000000000000000000000000000000000000000000000000000000000000000000000000000000000000000000000000000000000000000000000000271946310168904	1.47797098165642	0.408	0.167	0.000000000000000000000000000000000000000000000000000000000000000000000000000000000000000000000000000000000000000000000000000000000000000000000000000000114970741550108	Myeloid	Macrophages	ENSSSAG00000049580	CORO7	coronin 7 [Source:HGNC Symbol;Acc:HGNC:26161]	NA
CORO7	0	1.36903735391271	0.346	0.147	0	T_cells	T Cells	ENSSSAG00000049580	CORO7	coronin 7 [Source:HGNC Symbol;Acc:HGNC:26161]	NA
CORO7	0.0000000363765249117646	0.750530609458568	0.293	0.177	0.00153789034369467	B_cells_10	B Cells	ENSSSAG00000049580	CORO7	coronin 7 [Source:HGNC Symbol;Acc:HGNC:26161]	NA
CORO7	0.00269732278759679	0.578521004817486	0.262	0.177	1	Neutrophil_cells_7	Neutrophils	ENSSSAG00000049580	CORO7	coronin 7 [Source:HGNC Symbol;Acc:HGNC:26161]	NA
cpeb3	0.000000000000000000000000000000000000000000000000000000000000000000000000000000152489602105594	2.43228703323985	0.26	0.05	0.00000000000000000000000000000000000000000000000000000000000000000000000000644680290821818	18	Muscle	ENSSSAG00000015358	cpeb3	cytoplasmic polyadenylation element binding protein 3 [Source:ZFIN;Acc:ZDB-GENE-090312-68]	NA			A0A1S3RT59	LOC106604870
cpeb3	0.000000000000000000000000000000000000000000000000000000000000000000000000000000152489602105594	2.43228703323985	0.26	0.05	0.00000000000000000000000000000000000000000000000000000000000000000000000000644680290821818	18	Muscle	ENSSSAG00000015358	cpeb3	cytoplasmic polyadenylation element binding protein 3 [Source:ZFIN;Acc:ZDB-GENE-090312-68]	NA			A0A1S3RUF9	LOC106604870
CPEB4.1	0.00000000000000000000000323761983098691	3.80717062835953	0.286	0.029	0.000000000000000000136876853594634	Monocyte_11	Monocyte	ENSSSAG00000079086	CPEB4	cytoplasmic polyadenylation element binding protein 4 [Source:HGNC Symbol;Acc:HGNC:21747]	NA			A0A1S3RMK9	LOC106603870
CPEB4.1	0.00000000000000000000000323761983098691	3.80717062835953	0.286	0.029	0.000000000000000000136876853594634	Monocyte_11	Monocyte	ENSSSAG00000079086	CPEB4	cytoplasmic polyadenylation element binding protein 4 [Source:HGNC Symbol;Acc:HGNC:21747]	NA			A0A1S3RPB2	LOC106603870
cpne2	0.00000000000000000000000000000000000000000000000000000000000000000000000000000000000000000000000000000000000000000000000240713871513461	5.43431286356777	0.334	0.007	0.000000000000000000000000000000000000000000000000000000000000000000000000000000000000000000000000000000000000000000101766603459746	20	Neuronal (2)	ENSSSAG00000053599	cpne2	copine II [Source:ZFIN;Acc:ZDB-GENE-030131-7896]	106560852	LOC106560852	copine-2-like	A0A1S3KLU8	LOC106560852
cpt1cb	0.0000000000000000000000000000000000000000000000000000000000000000000000000000000000000000000000000000000000000000000000000000000000000000000000000000000000000000000000000000000000000000000000000000000000000000000000000000000000000000000000000000000000000000000000000000000000000000000000000000000000000000000000000000000000247032822920623	1.98927824847743	0.604	0.177	0.00000000000000000000000000000000000000000000000000000000000000000000000000000000000000000000000000000000000000000000000000000000000000000000000000000000000000000000000000000000000000000000000000000000000000000000000000000000000000000000000000000000000000000000000000000000000000000000000000000000000000000000000000000104438066546152	10	Superficial Keratinocytes	ENSSSAG00000009307	cpt1cb	carnitine palmitoyltransferase 1Cb [Source:ZFIN;Acc:ZDB-GENE-050417-155]	NA			A0A1S3R8P3	LOC106600940
cpt1cb	0.00000000000000000000000000000000000000000000000000000000000000000000000000000000000000000014157450388542	0.835016012314578	0.292	0.175	0.0000000000000000000000000000000000000000000000000000000000000000000000000000000000000059853453007639	2	Intermediate Keratinocytes	ENSSSAG00000009307	cpt1cb	carnitine palmitoyltransferase 1Cb [Source:ZFIN;Acc:ZDB-GENE-050417-155]	NA			A0A1S3R8P3	LOC106600940
cpt1cb	0.00000304623779472039	0.519993972614673	0.285	0.189	0.128785795247394	17	Glial (2)	ENSSSAG00000009307	cpt1cb	carnitine palmitoyltransferase 1Cb [Source:ZFIN;Acc:ZDB-GENE-050417-155]	NA			A0A1S3R8P3	LOC106600940
cr3l2	0.0000000000000000000000000000000000000000000000000000000000000000000000000000000000000000000000000000000000000000000000000000000000000000000000000000000000000000000000000000000000000244920981404841	2.74358404508239	0.267	0.045	0.00000000000000000000000000000000000000000000000000000000000000000000000000000000000000000000000000000000000000000000000000000000000000000000000000000000000000000000000000000000103545243308525	7	Osteoblasts	ENSSSAG00000055328	cr3l2	cAMP-responsive element-binding protein 3-like protein 2 [Source:NCBI gene (formerly Entrezgene);Acc:100380494]	100380494	cr3l2	cAMP-responsive element-binding protein 3-like protein 2	C0HAX5	CR3L2
cracr2b	0	6.0087268945411	0.427	0.007	0	6	Mucous	ENSSSAG00000097418	cracr2b	calcium release activated channel regulator 2B [Source:NCBI gene;Acc:790936]	NA
cramp1	0.0000000000000236061612982436	1.34598648571456	0.252	0.103	0.000000000997997681205843	B_cells_10	B Cells	ENSSSAG00000061415	cramp1	cramped chromatin regulator homolog 1 [Source:ZFIN;Acc:ZDB-GENE-030131-8255]	106583928	LOC106583928	protein cramped-like	A0A1S3P8X0	LOC106583928
creb5a.1	0.000000000000000000000000000000000000503297749729381	0.437103983796934	0.679	0.524	0.0000000000000000000000000000000212779189653091	10	Superficial Keratinocytes	ENSSSAG00000053146	creb5a	cAMP responsive element binding protein 5a [Source:ZFIN;Acc:ZDB-GENE-120827-2]	106588860	LOC106588860	cyclic AMP-responsive element-binding protein 5-like	A0A1S3Q341	LOC106588860
creb5a.1	0.000000000000000000000000000000000000503297749729381	0.437103983796934	0.679	0.524	0.0000000000000000000000000000000212779189653091	10	Superficial Keratinocytes	ENSSSAG00000053146	creb5a	cAMP responsive element binding protein 5a [Source:ZFIN;Acc:ZDB-GENE-120827-2]	106588860	LOC106588860	cyclic AMP-responsive element-binding protein 5-like	A0A1S3Q1H4	LOC106588860
creb5a.1	0.00000000446670126738265	0.310564422414123	0.646	0.527	0.000188838729481136	17	Glial (2)	ENSSSAG00000053146	creb5a	cAMP responsive element binding protein 5a [Source:ZFIN;Acc:ZDB-GENE-120827-2]	106588860	LOC106588860	cyclic AMP-responsive element-binding protein 5-like	A0A1S3Q341	LOC106588860
creb5a.1	0.00000000446670126738265	0.310564422414123	0.646	0.527	0.000188838729481136	17	Glial (2)	ENSSSAG00000053146	creb5a	cAMP responsive element binding protein 5a [Source:ZFIN;Acc:ZDB-GENE-120827-2]	106588860	LOC106588860	cyclic AMP-responsive element-binding protein 5-like	A0A1S3Q1H4	LOC106588860
crocc2	0	7.03052028824957	0.851	0.01	0	17	Glial (2)	ENSSSAG00000089681	crocc2	ciliary rootlet coiled-coil, rootletin family member 2 [Source:ZFIN;Acc:ZDB-GENE-131121-625]	NA
crop	0.000000000000000000000000000000000000000000000000000000000986287020097935	1.49708225286578	0.265	0.099	0.0000000000000000000000000000000000000000000000000000416972563486804	12	Neuronal (1)	ENSSSAG00000044465	crop	Cisplatin resistance-associated overexpressed protein [Source:NCBI gene (formerly Entrezgene);Acc:100380872]	100380872	crop	Cisplatin resistance-associated overexpressed protein
crybg1a	0.0000000000000000000000000000000000000000000000000000000000000000000000000000000000000000000254605300993086	1.35687523039914	0.329	0.143	0.00000000000000000000000000000000000000000000000000000000000000000000000000000000000000107639483100847	6	Mucous	ENSSSAG00000007575	crybg1a	crystallin beta-gamma domain containing 1a [Source:ZFIN;Acc:ZDB-GENE-041008-100]	NA
crybg1a	0.00000000000000000000000000000416539639650931	0.856694454933029	0.266	0.146	0.000000000000000000000000176100463455224	10	Superficial Keratinocytes	ENSSSAG00000007575	crybg1a	crystallin beta-gamma domain containing 1a [Source:ZFIN;Acc:ZDB-GENE-041008-100]	NA
crybg1a	0.000000000000000000000000575303972023154	0.774800416994853	0.253	0.146	0.0000000000000000000243221260252229	9	Glial (1)	ENSSSAG00000007575	crybg1a	crystallin beta-gamma domain containing 1a [Source:ZFIN;Acc:ZDB-GENE-041008-100]	NA
CSF1R	0	4.41511574005009	0.455	0.04	0	Myeloid	Macrophages	ENSSSAG00000061479	CSF1R	colony stimulating factor 1 receptor [Source:HGNC Symbol;Acc:HGNC:2433]	100329180	LOC100329180	macrophage colony stimulating factor receptor-like protein	A0A1S3L272	LOC100329180
CSF1R.2	0	4.58646890518905	0.369	0.018	0	Myeloid	Macrophages	ENSSSAG00000047020	CSF1R	colony stimulating factor 1 receptor [Source:HGNC Symbol;Acc:HGNC:2433]	NA			A0A1S3RST9	LOC106604846
CSF1R.2	0.0000000000000000000000000000000000000000000000000000000000000000000000000000000000000895110968046365	5.33434686539736	0.819	0.033	0.00000000000000000000000000000000000000000000000000000000000000000000000000000000378426063960962	Monocyte_11	Monocyte	ENSSSAG00000047020	CSF1R	colony stimulating factor 1 receptor [Source:HGNC Symbol;Acc:HGNC:2433]	NA			A0A1S3RST9	LOC106604846
csf3r	0	4.31509141162045	0.543	0.034	0	Myeloid	Macrophages	ENSSSAG00000041566	csf3r	colony stimulating factor 3 receptor (granulocyte) [Source:ZFIN;Acc:ZDB-GENE-080104-4]	100137055	csf3r	colony stimulating factor 3 receptor (granulocyte)	B5X2W2	CSF3R
csf3r	0	4.31509141162045	0.543	0.034	0	Myeloid	Macrophages	ENSSSAG00000041566	csf3r	colony stimulating factor 3 receptor (granulocyte) [Source:ZFIN;Acc:ZDB-GENE-080104-4]	100137055	csf3r	colony stimulating factor 3 receptor (granulocyte)	B5X3G7	CSF3R
csf3r	0.00000000000000000000000000000000000000000000000000000000000000000000000000000000000000000000000000000000000000000000000000000000000000000000000000000000000000000000000000000000000000000000000000000000000000000000000000000000000000000000000000014724483203997	3.99206462701481	0.588	0.05	0.00000000000000000000000000000000000000000000000000000000000000000000000000000000000000000000000000000000000000000000000000000000000000000000000000000000000000000000000000000000000000000000000000000000000000000000000000000000000000000000000622506976415381	Neutrophil_cells_7	Neutrophils	ENSSSAG00000041566	csf3r	colony stimulating factor 3 receptor (granulocyte) [Source:ZFIN;Acc:ZDB-GENE-080104-4]	100137055	csf3r	colony stimulating factor 3 receptor (granulocyte)	B5X2W2	CSF3R
csf3r	0.00000000000000000000000000000000000000000000000000000000000000000000000000000000000000000000000000000000000000000000000000000000000000000000000000000000000000000000000000000000000000000000000000000000000000000000000000000000000000000000000000014724483203997	3.99206462701481	0.588	0.05	0.00000000000000000000000000000000000000000000000000000000000000000000000000000000000000000000000000000000000000000000000000000000000000000000000000000000000000000000000000000000000000000000000000000000000000000000000000000000000000000000000622506976415381	Neutrophil_cells_7	Neutrophils	ENSSSAG00000041566	csf3r	colony stimulating factor 3 receptor (granulocyte) [Source:ZFIN;Acc:ZDB-GENE-080104-4]	100137055	csf3r	colony stimulating factor 3 receptor (granulocyte)	B5X3G7	CSF3R
csf3r.1	0.00000000000000000000000000000000000000000000000000000000000000000000000000000000000000000000000000000000000000000000000000000000000000000000000000000000000000415815919255335	5.46300890781944	0.263	0.006	0.000000000000000000000000000000000000000000000000000000000000000000000000000000000000000000000000000000000000000000000000000000000000000000000000000000000175794496183578	Neutrophil_cells_7	Neutrophils	ENSSSAG00000072535	csf3r	colony stimulating factor 3 receptor (granulocyte) [Source:ZFIN;Acc:ZDB-GENE-080104-4]	NA
csnk1a1	0.000000000000000000000988033124245147	0.597313467975576	0.326	0.223	0.0000000000000000417710763937121	10	Superficial Keratinocytes	ENSSSAG00000047433	csnk1a1	casein kinase 1, alpha 1 [Source:ZFIN;Acc:ZDB-GENE-020419-19]	NA			A0A1S3RUQ2	LOC106604944
csnk1a1	0.000000000000000000000988033124245147	0.597313467975576	0.326	0.223	0.0000000000000000417710763937121	10	Superficial Keratinocytes	ENSSSAG00000047433	csnk1a1	casein kinase 1, alpha 1 [Source:ZFIN;Acc:ZDB-GENE-020419-19]	NA			A0A1S3RV14	LOC106604944
csnk1a1	0.0000000000000000000000000000000000000000000000000000000000000000000000228398745094755	0.64334716204491	0.317	0.212	0.000000000000000000000000000000000000000000000000000000000000000000965601374637094	2	Intermediate Keratinocytes	ENSSSAG00000047433	csnk1a1	casein kinase 1, alpha 1 [Source:ZFIN;Acc:ZDB-GENE-020419-19]	NA			A0A1S3RUQ2	LOC106604944
csnk1a1	0.0000000000000000000000000000000000000000000000000000000000000000000000228398745094755	0.64334716204491	0.317	0.212	0.000000000000000000000000000000000000000000000000000000000000000000965601374637094	2	Intermediate Keratinocytes	ENSSSAG00000047433	csnk1a1	casein kinase 1, alpha 1 [Source:ZFIN;Acc:ZDB-GENE-020419-19]	NA			A0A1S3RV14	LOC106604944
csnk1a1	0.000000000000000000000000000000000000000000000160905748008765	0.618544986329358	0.321	0.218	0.00000000000000000000000000000000000000000680261230856657	3	Basal Keratinocytes	ENSSSAG00000047433	csnk1a1	casein kinase 1, alpha 1 [Source:ZFIN;Acc:ZDB-GENE-020419-19]	NA			A0A1S3RUQ2	LOC106604944
csnk1a1	0.000000000000000000000000000000000000000000000160905748008765	0.618544986329358	0.321	0.218	0.00000000000000000000000000000000000000000680261230856657	3	Basal Keratinocytes	ENSSSAG00000047433	csnk1a1	casein kinase 1, alpha 1 [Source:ZFIN;Acc:ZDB-GENE-020419-19]	NA			A0A1S3RV14	LOC106604944
cspg4	0.000000000000000000000000000000000000000000000000000000000000000000000000000000000000000000000000000000000000000000000000000000000000000000000000000000000000007779778906847	2.55878472782742	0.311	0.053	0.000000000000000000000000000000000000000000000000000000000000000000000000000000000000000000000000000000000000000000000000000000000000000000000000000000000328905712844771	7	Osteoblasts	ENSSSAG00000043647	cspg4	chondroitin sulfate proteoglycan 4 [Source:ZFIN;Acc:ZDB-GENE-050519-1]	106560790	cspg4	chondroitin sulfate proteoglycan 4	A0A1S3KLC5	cspg4
cspg4	0.0000000000000000000000000000000000000000000000000000000000000000000000000000000000000000000000000000000000225138879122764	2.8792996087955	0.258	0.057	0.000000000000000000000000000000000000000000000000000000000000000000000000000000000000000000000000000000951819639267308	13	Neural Crest Cells	ENSSSAG00000043647	cspg4	chondroitin sulfate proteoglycan 4 [Source:ZFIN;Acc:ZDB-GENE-050519-1]	106560790	cspg4	chondroitin sulfate proteoglycan 4	A0A1S3KLC5	cspg4
cspg4	0.000000000000000000000000000000000000000000141054706747856	2.42196827499068	0.299	0.057	0.00000000000000000000000000000000000000596336983717909	14	Fibroblasts (2)	ENSSSAG00000043647	cspg4	chondroitin sulfate proteoglycan 4 [Source:ZFIN;Acc:ZDB-GENE-050519-1]	106560790	cspg4	chondroitin sulfate proteoglycan 4	A0A1S3KLC5	cspg4
cspp1a	0.000000000000000000000000000000000000000000000000000000000000000000000000000000000000000000000000000000000000000000000000000000000000000000000000000000000000000000000000000000000000000000000000000000000000000000000000203113130309493	5.6347933124632	0.446	0.009	0.00000000000000000000000000000000000000000000000000000000000000000000000000000000000000000000000000000000000000000000000000000000000000000000000000000000000000000000000000000000000000000000000000000000000000000000858701381009444	17	Glial (2)	ENSSSAG00000107261	cspp1a	centrosome and spindle pole associated protein 1a [Source:ZFIN;Acc:ZDB-GENE-120709-73]	NA
cssa18h10orf54	0.0000000000000000000000000000000000000000000000000000000000000000000000000000000000000000000000000000000000000000000000000000000000000000000000000000000000000000000000000000707919782223834	1.90622079068727	0.322	0.088	0.0000000000000000000000000000000000000000000000000000000000000000000000000000000000000000000000000000000000000000000000000000000000000000000000000000000000000000000000029928724633077	Myeloid	Macrophages	ENSSSAG00000051700	cssa18h10orf54	V-set immunoregulatory receptor [Source:ZFIN;Acc:ZDB-GENE-060929-716]	106576895	vsir	V-set immunoregulatory receptor	A0A1S3N366	cssa18h10orf54
cssa18h10orf54	0.0000000000000000000000000000000000000000000000000000000000000000000000000000000000000000000000000000000000000000000000000000000000000000000000000000000000000000000000000000707919782223834	1.90622079068727	0.322	0.088	0.0000000000000000000000000000000000000000000000000000000000000000000000000000000000000000000000000000000000000000000000000000000000000000000000000000000000000000000000029928724633077	Myeloid	Macrophages	ENSSSAG00000051700	cssa18h10orf54	V-set immunoregulatory receptor [Source:ZFIN;Acc:ZDB-GENE-060929-716]	106576895	vsir	V-set immunoregulatory receptor	A0A1S3N348	cssa18h10orf54
cssa18h10orf54	0	1.9302777274679	0.259	0.07	0	T_cells	T Cells	ENSSSAG00000051700	cssa18h10orf54	V-set immunoregulatory receptor [Source:ZFIN;Acc:ZDB-GENE-060929-716]	106576895	vsir	V-set immunoregulatory receptor	A0A1S3N366	cssa18h10orf54
cssa18h10orf54	0	1.9302777274679	0.259	0.07	0	T_cells	T Cells	ENSSSAG00000051700	cssa18h10orf54	V-set immunoregulatory receptor [Source:ZFIN;Acc:ZDB-GENE-060929-716]	106576895	vsir	V-set immunoregulatory receptor	A0A1S3N348	cssa18h10orf54
cssa18h10orf54	0.000000000000000000000000000000000000000000000000000000000000000000000000000000000000000000140066177497244	2.53331500686299	0.41	0.095	0.00000000000000000000000000000000000000000000000000000000000000000000000000000000000000592157778605096	Neutrophil_cells_7	Neutrophils	ENSSSAG00000051700	cssa18h10orf54	V-set immunoregulatory receptor [Source:ZFIN;Acc:ZDB-GENE-060929-716]	106576895	vsir	V-set immunoregulatory receptor	A0A1S3N366	cssa18h10orf54
cssa18h10orf54	0.000000000000000000000000000000000000000000000000000000000000000000000000000000000000000000140066177497244	2.53331500686299	0.41	0.095	0.00000000000000000000000000000000000000000000000000000000000000000000000000000000000000592157778605096	Neutrophil_cells_7	Neutrophils	ENSSSAG00000051700	cssa18h10orf54	V-set immunoregulatory receptor [Source:ZFIN;Acc:ZDB-GENE-060929-716]	106576895	vsir	V-set immunoregulatory receptor	A0A1S3N348	cssa18h10orf54
ctif.1	0.00000000000000000000000000000000000000000000000000000000000000000000000337952545476577	1.38999524564658	0.25	0.098	0.000000000000000000000000000000000000000000000000000000000000000000142876197651133	10	Superficial Keratinocytes	ENSSSAG00000117482	ctif	CBP80/20-dependent translation initiation factor [Source:ZFIN;Acc:ZDB-GENE-130530-1003]	NA
ctsba	0.000000000000000000000000000000000000000000000000000000000000000000000000000000000000000000000000000000000000000000000000000000000000000000000000000000000000000000000000000000000000000000000000000000000000000000000000000000000000000000000000000000000000000000000695100267398817	2.92727016793202	0.259	0.046	0.0000000000000000000000000000000000000000000000000000000000000000000000000000000000000000000000000000000000000000000000000000000000000000000000000000000000000000000000000000000000000000000000000000000000000000000000000000000000000000000000000000000000000000293867540048198	Myeloid	Macrophages	ENSSSAG00000057365	ctsba	cathepsin Ba [Source:ZFIN;Acc:ZDB-GENE-040426-2650]	NA
ctsk	0.0000000000000000000000000000411432253971782	4.42439164044344	0.305	0.04	0.0000000000000000000000017394121401165	Monocyte_11	Monocyte	ENSSSAG00000082255	ctsk	cathepsin K [Source:ZFIN;Acc:ZDB-GENE-001205-4]	106580864	LOC106580864	cathepsin K-like	A0A1S3NRI0	LOC106580864
ctsk.1	0.00000000000000000000000000000000000000000000000000000000000000000060757180030491	4.92156754176096	0.524	0.068	0.0000000000000000000000000000000000000000000000000000000000000256863130014907	Monocyte_11	Monocyte	ENSSSAG00000084507	ctsk	cathepsin K [Source:ZFIN;Acc:ZDB-GENE-001205-4]	NA
ctsz	0.000000000000000000000000000000000000000000000000000000000000000000000000000000000000000000000000000000000000000000000000000000000000000000000000000000000000000000000000000000000000000000000000000000000000000000000000000000000000000000738520201955716	2.79443447290265	0.265	0.047	0.0000000000000000000000000000000000000000000000000000000000000000000000000000000000000000000000000000000000000000000000000000000000000000000000000000000000000000000000000000000000000000000000000000000000000000000000000000000000000312224185780818	Myeloid	Macrophages	ENSSSAG00000106221	ctsz	cathepsin Z [Source:ZFIN;Acc:ZDB-GENE-041010-139]	NA
ctsz	0.00000000397273122935291	2.38741136667362	0.267	0.056	0.000167955158183353	Monocyte_11	Monocyte	ENSSSAG00000106221	ctsz	cathepsin Z [Source:ZFIN;Acc:ZDB-GENE-041010-139]	NA
cuedc1b	0.00000000000124084240481274	2.68104742852119	0.257	0.049	0.0000000524590943482683	Monocyte_11	Monocyte	ENSSSAG00000056239	cuedc1b	CUE domain containing 1b [Source:ZFIN;Acc:ZDB-GENE-070424-29]	106581252	LOC106581252	CUE domain-containing protein 1-like	A0A1S3NTB4	LOC106581252
cuedc1b	0.00000000000124084240481274	2.68104742852119	0.257	0.049	0.0000000524590943482683	Monocyte_11	Monocyte	ENSSSAG00000056239	cuedc1b	CUE domain containing 1b [Source:ZFIN;Acc:ZDB-GENE-070424-29]	106581252	LOC106581252	CUE domain-containing protein 1-like	A0A1S3NTC6	LOC106581252
cux1a	0.00000000000000000000000000000000000000000000000000000000000000000000000000000000000000000000261390981914388	1.79924833497964	0.423	0.134	0.000000000000000000000000000000000000000000000000000000000000000000000000000000000000000110508265423946	18	Muscle	ENSSSAG00000010243	cux1a	cut-like homeobox 1a [Source:ZFIN;Acc:ZDB-GENE-030131-5868]	NA			A0A1S3LSG5	LOC106568027
cux1a	0.00000000000000000000000000000000000000000000000000000000000000000000000000000000000000000000261390981914388	1.79924833497964	0.423	0.134	0.000000000000000000000000000000000000000000000000000000000000000000000000000000000000000110508265423946	18	Muscle	ENSSSAG00000010243	cux1a	cut-like homeobox 1a [Source:ZFIN;Acc:ZDB-GENE-030131-5868]	NA			A0A1S3LRL3	LOC106568027
cux1a	0.000000000000000000000000000000000000000000000000000000000000000000776001644708507	3.4372532545638	0.724	0.137	0.0000000000000000000000000000000000000000000000000000000000000328070215333415	Monocyte_11	Monocyte	ENSSSAG00000010243	cux1a	cut-like homeobox 1a [Source:ZFIN;Acc:ZDB-GENE-030131-5868]	NA			A0A1S3LSG5	LOC106568027
cux1a	0.000000000000000000000000000000000000000000000000000000000000000000776001644708507	3.4372532545638	0.724	0.137	0.0000000000000000000000000000000000000000000000000000000000000328070215333415	Monocyte_11	Monocyte	ENSSSAG00000010243	cux1a	cut-like homeobox 1a [Source:ZFIN;Acc:ZDB-GENE-030131-5868]	NA			A0A1S3LRL3	LOC106568027
cux1a	0.00000000000000000140845126917381	1.1161698844606	0.311	0.135	0.0000000000000595450943068613	17	Glial (2)	ENSSSAG00000010243	cux1a	cut-like homeobox 1a [Source:ZFIN;Acc:ZDB-GENE-030131-5868]	NA			A0A1S3LSG5	LOC106568027
cux1a	0.00000000000000000140845126917381	1.1161698844606	0.311	0.135	0.0000000000000595450943068613	17	Glial (2)	ENSSSAG00000010243	cux1a	cut-like homeobox 1a [Source:ZFIN;Acc:ZDB-GENE-030131-5868]	NA			A0A1S3LRL3	LOC106568027
cux1a.1	0.00000000000000000000000000000000000000000000000000000000000000000000000000000000000000000000000000000000000000000000000000000000000000000000000000000000000000000000000000000000000000000000000000000000000000000000000000000000000000000000000000000000000000000000000000000000000430432544989715	1.38433535980792	0.303	0.133	0.000000000000000000000000000000000000000000000000000000000000000000000000000000000000000000000000000000000000000000000000000000000000000000000000000000000000000000000000000000000000000000000000000000000000000000000000000000000000000000000000000000000000000000000000000000181973967045302	T_cells	T Cells	ENSSSAG00000062628	cux1a	cut-like homeobox 1a [Source:ZFIN;Acc:ZDB-GENE-030131-5868]	NA
cux1a.1	0.000000000000791064962298664	0.632851348793401	0.251	0.156	0.0000000334438534111006	9	Glial (1)	ENSSSAG00000062628	cux1a	cut-like homeobox 1a [Source:ZFIN;Acc:ZDB-GENE-030131-5868]	NA
cux1a.1	0.0000209764910067642	1.20056576123126	0.362	0.159	0.88682311029297	Monocyte_11	Monocyte	ENSSSAG00000062628	cux1a	cut-like homeobox 1a [Source:ZFIN;Acc:ZDB-GENE-030131-5868]	NA
cxadr	0	2.85962646897454	0.472	0.077	0	10	Superficial Keratinocytes	ENSSSAG00000103314	cxadr	CXADR Ig-like cell adhesion molecule [Source:NCBI gene;Acc:791793]	NA			A0A1S3LR61	LOC106567957
cxcl12	0.00000000000000000000000000000000000000000000000000000000000000000000000000000000000000000000000000000000000000000000000000000000000000000000000000000000000000000000000000000000000000000000000000000000000000000000000000000000000000000000000000000000000000000000000000000295384116261976	2.94644464033024	0.274	0.045	0.000000000000000000000000000000000000000000000000000000000000000000000000000000000000000000000000000000000000000000000000000000000000000000000000000000000000000000000000000000000000000000000000000000000000000000000000000000000000000000000000000000000000000000000000124879542832076	8	Endothelial	ENSSSAG00000117767	cxcl12	chemokine (C-X-C motif) ligand 12a (stromal cell-derived factor 1) [Source:ZFIN;Acc:ZDB-GENE-030318-1]	106576870	cxcl12a	chemokine (C-X-C motif) ligand 12a (stromal cell-derived factor 1)	A0A1S3N380	cxcl12
cylda.1	0.00000000000102257942945373	0.379857197857779	0.899	0.802	0.0000000432315905390153	17	Glial (2)	ENSSSAG00000076053	cylda	cylindromatosis (turban tumor syndrome), a [Source:ZFIN;Acc:ZDB-GENE-061108-2]	100380700	LOC100380700	ubiquitin carboxyl-terminal hydrolase CYLD	A0A1S3PV94	LOC100380700
CYTH3	0	3.44489550745662	0.266	0.025	0	6	Mucous	ENSSSAG00000082306	CYTH3	cytohesin 3 [Source:HGNC Symbol;Acc:HGNC:9504]	NA
daam1a.1	0.00000000000000000000000000000000000000000000000000000000000000000000000000000000000093662545980707	1.47365063688148	0.282	0.107	0.0000000000000000000000000000000000000000000000000000000000000000000000000000000395977145642635	10	Superficial Keratinocytes	ENSSSAG00000087745	daam1a	dishevelled associated activator of morphogenesis 1a [Source:ZFIN;Acc:ZDB-GENE-030911-6]	NA
dab2	0.000000000000000000000000000000000000000000000000000219655496960893	2.30324450575226	0.304	0.059	0.00000000000000000000000000000000000000000000000928637544501568	14	Fibroblasts (2)	ENSSSAG00000077372	dab2	DAB adaptor protein 2 [Source:ZFIN;Acc:ZDB-GENE-040303-1]	NA
dab2	0.00000000000000000000000000000000000000000000000000000000000000000000000000000000000000000000000000000000000000000000000000000000000000000000000000000000000000000000000000000000000000000000000000000000000000000000000000000000000000000000000000000000000000000000000000000000000000000000000000000000000000000000999360420390689	2.85566611510188	0.336	0.055	0.000000000000000000000000000000000000000000000000000000000000000000000000000000000000000000000000000000000000000000000000000000000000000000000000000000000000000000000000000000000000000000000000000000000000000000000000000000000000000000000000000000000000000000000000000000000000000000000000000000000000000422499604928571	8	Endothelial	ENSSSAG00000077372	dab2	DAB adaptor protein 2 [Source:ZFIN;Acc:ZDB-GENE-040303-1]	NA
dach1	0	4.23594427892469	0.456	0.025	0	12	Neuronal (1)	ENSSSAG00000009441	dach1	dachshund d [Source:ZFIN;Acc:ZDB-GENE-070427-2]	106581635	dach1	dachshund family transcription factor 1	A0A1S3NV24	dach1
dach1	0	4.23594427892469	0.456	0.025	0	12	Neuronal (1)	ENSSSAG00000009441	dach1	dachshund d [Source:ZFIN;Acc:ZDB-GENE-070427-2]	106581635	dach1	dachshund family transcription factor 1	A0A1S3NV18	dach1
dach1	0	4.23594427892469	0.456	0.025	0	12	Neuronal (1)	ENSSSAG00000009441	dach1	dachshund d [Source:ZFIN;Acc:ZDB-GENE-070427-2]	106581635	dach1	dachshund family transcription factor 1	A0A1S3PL66	LOC106586049
dachd	0.0000000000000000000000000000000000000000000000000000000000000000000000000000000000000000000000000000000000647249347577218	3.11427631793297	0.307	0.051	0.0000000000000000000000000000000000000000000000000000000000000000000000000000000000000000000000000000027363760667522	Neutrophil_cells_7	Neutrophils	ENSSSAG00000042489	dachd	dachshund d [Source:ZFIN;Acc:ZDB-GENE-070427-2]	106586049	LOC106586049	dachshund homolog 1-like	A0A1S3PKZ6	LOC106586049
dachd	0.0000000000000000000000000000000000000000000000000000000000000000000000000000000000000000000000000000000000647249347577218	3.11427631793297	0.307	0.051	0.0000000000000000000000000000000000000000000000000000000000000000000000000000000000000000000000000000027363760667522	Neutrophil_cells_7	Neutrophils	ENSSSAG00000042489	dachd	dachshund d [Source:ZFIN;Acc:ZDB-GENE-070427-2]	106586049	LOC106586049	dachshund homolog 1-like	A0A1S3NVI5	dach1
dachd	0	3.66713755935337	0.487	0.04	0	12	Neuronal (1)	ENSSSAG00000042489	dachd	dachshund d [Source:ZFIN;Acc:ZDB-GENE-070427-2]	106586049	LOC106586049	dachshund homolog 1-like	A0A1S3PKZ6	LOC106586049
dachd	0	3.66713755935337	0.487	0.04	0	12	Neuronal (1)	ENSSSAG00000042489	dachd	dachshund d [Source:ZFIN;Acc:ZDB-GENE-070427-2]	106586049	LOC106586049	dachshund homolog 1-like	A0A1S3NVI5	dach1
dag1	0.00000000000000000000000000000000000000000000000000000000000000000000000000000000000000000000000000000000000000000000000000000000000000000000000000000000000000000000000000000000528959972515953	3.46640253674939	0.409	0.039	0.000000000000000000000000000000000000000000000000000000000000000000000000000000000000000000000000000000000000000000000000000000000000000000000000000000000000000000000000000223628407580569	18	Muscle	ENSSSAG00000110356	dag1	dystroglycan 1 [Source:ZFIN;Acc:ZDB-GENE-021223-1]	NA			A0A1S3L866	LOC106565061
dag1.1	0.0000000000000000000000000000000000000000000000000000000000000000000000000000000000000000000000000000000000000000000000000000000000000000000000000000027048398597619	3.630478536289	0.329	0.029	0.000000000000000000000000000000000000000000000000000000000000000000000000000000000000000000000000000000000000000000000000000000000000000000000000114352514751154	18	Muscle	ENSSSAG00000079166	dag1	dystroglycan 1 [Source:ZFIN;Acc:ZDB-GENE-021223-1]	106583754	dag1	dystroglycan 1	A0A1S3P849	dag1
dbnla	0.00000000000000000000000000000000000000000000000000000000000000000000000000000000000000000000000000000000000000000000000000000000000116034174889222	2.23392768415242	0.252	0.055	0.0000000000000000000000000000000000000000000000000000000000000000000000000000000000000000000000000000000000000000000000000000000490557681179166	10	Superficial Keratinocytes	ENSSSAG00000042656	dbnla	drebrin-like a [Source:ZFIN;Acc:ZDB-GENE-040704-42]	NA
dcbld1	0.0000000000000000000000000000000000000000000000000000000000000000000000000000353365710999483	3.1166496197989	0.393	0.052	0.00000000000000000000000000000000000000000000000000000000000000000000000149392421639251	20	Neuronal (2)	ENSSSAG00000043493	dcbld1	discoidin, CUB and LCCL domain containing 1 [Source:ZFIN;Acc:ZDB-GENE-050913-77]	106571389	LOC106571389	discoidin, CUB and LCCL domain-containing protein 1-like
dcbld1.1	0.0000000000000000000000000000000000000000000000000000000000000000000000000000000000000000000000000000000000000000000000000000000000000000000000000000000000000000000000000000000000000000000000000000000000000000000000000000000000000000000000000000000000000000923413365783782	4.35890176783801	0.702	0.05	0.0000000000000000000000000000000000000000000000000000000000000000000000000000000000000000000000000000000000000000000000000000000000000000000000000000000000000000000000000000000000000000000000000000000000000000000000000000000000000000000000000000000000039039146865241	20	Neuronal (2)	ENSSSAG00000039508	dcbld1	discoidin, CUB and LCCL domain containing 1 [Source:ZFIN;Acc:ZDB-GENE-050913-77]	106607786	dcbld1	discoidin, CUB and LCCL domain containing 1
dchs1a	0.000000000000000000000000000000000000000000000000000000000000000000000000000000000000000000000000000000000000000000000000000000000000000000000000000000000000000000000000000000000000000000000000000000000000000000000000000000000000000000000000000000000000000000000000000000000000000000000000000494700285489806	2.92676078691842	0.402	0.058	0.0000000000000000000000000000000000000000000000000000000000000000000000000000000000000000000000000000000000000000000000000000000000000000000000000000000000000000000000000000000000000000000000000000000000000000000000000000000000000000000000000000000000000000000000000000000000000000000000209144439696525	7	Osteoblasts	ENSSSAG00000053291	dchs1a	dachsous cadherin-related 1a [Source:ZFIN;Acc:ZDB-GENE-120410-3]	NA
dchs1a	0.000000000000000000000000000000000000000000000000000000000000000000000000000000000189249256774204	2.63243505284778	0.375	0.063	0.00000000000000000000000000000000000000000000000000000000000000000000000000000800089082864303	14	Fibroblasts (2)	ENSSSAG00000053291	dchs1a	dachsous cadherin-related 1a [Source:ZFIN;Acc:ZDB-GENE-120410-3]	NA
dchs1a.1	0.0000000000000000000000000000000000000000000000000000000000000000000000000000000000000000000000000000000000000000000000000000000000000000000000000000000000000000000000000000000000000000000000000000000000000000000000017299539431846	2.79535260689725	0.337	0.053	0.0000000000000000000000000000000000000000000000000000000000000000000000000000000000000000000000000000000000000000000000000000000000000000000000000000000000000000000000000000000000000000000000000000000000000000000731372628560154	7	Osteoblasts	ENSSSAG00000051481	dchs1a	dachsous cadherin-related 1a [Source:ZFIN;Acc:ZDB-GENE-120410-3]	NA
dchs1a.1	0.00000000000000000000000000149794286608144	2.12563195355205	0.261	0.059	0.0000000000000000000000633285305493249	14	Fibroblasts (2)	ENSSSAG00000051481	dchs1a	dachsous cadherin-related 1a [Source:ZFIN;Acc:ZDB-GENE-120410-3]	NA
dclre1c	0.00000000000000031107026510173	0.734072439462231	0.547	0.341	0.0000000000131511175977059	17	Glial (2)	ENSSSAG00000120724	dclre1c	DNA cross-link repair 1C, PSO2 homolog (S. cerevisiae) [Source:NCBI gene;Acc:566285]	NA
dcn	0	2.87643482987747	0.392	0.067	0	1	Fibroblasts (1)	ENSSSAG00000121802	dcn	decorin [Source:ZFIN;Acc:ZDB-GENE-010102-1]	NA			Q0ZHF2	LOC100136494
DDX21.1	0.00196611723181801	0.311927855304761	0.26	0.209	1	14	Fibroblasts (2)	ENSSSAG00000056480	DDX21	DExD-box helicase 21 [Source:HGNC Symbol;Acc:HGNC:2744]	NA
DDX21.1	0.0000000000000000000000000000000000000000000000000000000000000000000000000000000000000000000000000000000189188036084662	0.822624152569882	0.319	0.193	0.000000000000000000000000000000000000000000000000000000000000000000000000000000000000000000000000000799830260155127	2	Intermediate Keratinocytes	ENSSSAG00000056480	DDX21	DExD-box helicase 21 [Source:HGNC Symbol;Acc:HGNC:2744]	NA
DDX5	0.00000000000000000000000000000000000000000000000000000000000000344350727999324	1.10773718587532	0.254	0.125	0.000000000000000000000000000000000000000000000000000000000145581157276274	5	Secretory	ENSSSAG00000043570	DDX5	DEAD-box helicase 5 [Source:HGNC Symbol;Acc:HGNC:2746]	NA
DDX5.1	0.000000000000000000000642976925532676	0.946642292228557	0.32	0.178	0.0000000000000000271831354807449	Dendritic_cells_5	Dendritic Cells	ENSSSAG00000082802	DDX5	DEAD-box helicase 5 [Source:HGNC Symbol;Acc:HGNC:2746]	NA
DDX5.1	0.00000000000000000000000000000000000000000000000000000000000000000000000000000000000000000000312404966240634	0.773556880881812	0.269	0.164	0.000000000000000000000000000000000000000000000000000000000000000000000000000000000000000132075447577553	T_cells	T Cells	ENSSSAG00000082802	DDX5	DEAD-box helicase 5 [Source:HGNC Symbol;Acc:HGNC:2746]	NA
DDX5.1	0.000000000000000000000000000000000000732120477655242	0.710386599604043	0.278	0.176	0.0000000000000000000000000000000309518574338306	5	Secretory	ENSSSAG00000082802	DDX5	DEAD-box helicase 5 [Source:HGNC Symbol;Acc:HGNC:2746]	NA
DDX5.1	0.00000000000000000000000000000000000120004060731906	1.03550554985798	0.356	0.175	0.000000000000000000000000000000050734116755628	12	Neuronal (1)	ENSSSAG00000082802	DDX5	DEAD-box helicase 5 [Source:HGNC Symbol;Acc:HGNC:2746]	NA
dennd1a	0.000000000000000000000000000000000000000000000000000000000000000000000141725830953551	2.52159396774051	0.439	0.094	0.00000000000000000000000000000000000000000000000000000000000000000599174295522328	20	Neuronal (2)	ENSSSAG00000070774	dennd1a	DENN/MADD domain containing 1A [Source:ZFIN;Acc:ZDB-GENE-060404-6]	106570883	LOC106570883	DENN domain-containing protein 1A-like	A0A1S3M6X4	LOC106570883
dennd1a	0.000000000000000000000000000000000000000000000000000000000000000000000141725830953551	2.52159396774051	0.439	0.094	0.00000000000000000000000000000000000000000000000000000000000000000599174295522328	20	Neuronal (2)	ENSSSAG00000070774	dennd1a	DENN/MADD domain containing 1A [Source:ZFIN;Acc:ZDB-GENE-060404-6]	106570883	LOC106570883	DENN domain-containing protein 1A-like	A0A1S3M7A0	LOC106570883
dennd1b.1	0.0000000000000000000000000000000000000000000000000000000000000000000000000000000000000000000000000000000000000000000000000000000000000000000000000000000000000000000000000000000000000000000000000000000463383825873126	2.2197976990076	0.632	0.191	0.00000000000000000000000000000000000000000000000000000000000000000000000000000000000000000000000000000000000000000000000000000000000000000000000000000000000000000000000000000000000000000000000000195904780064381	Dendritic_cells_5	Dendritic Cells	ENSSSAG00000076291	dennd1b	DENN/MADD domain containing 1B [Source:ZFIN;Acc:ZDB-GENE-060503-16]	NA
dennd1b.1	0	2.58618228968451	0.66	0.175	0	Myeloid	Macrophages	ENSSSAG00000076291	dennd1b	DENN/MADD domain containing 1B [Source:ZFIN;Acc:ZDB-GENE-060503-16]	NA
dennd1b.1	0.0000781531439659539	0.617845124213756	0.294	0.197	1	Neutrophil_cells_7	Neutrophils	ENSSSAG00000076291	dennd1b	DENN/MADD domain containing 1B [Source:ZFIN;Acc:ZDB-GENE-060503-16]	NA
dennd1b.1	0.00000000000000000000000000000000485917481633141	1.41347982766005	0.503	0.196	0.000000000000000000000000000205431333710043	20	Neuronal (2)	ENSSSAG00000076291	dennd1b	DENN/MADD domain containing 1B [Source:ZFIN;Acc:ZDB-GENE-060503-16]	NA
dennd1b.1	0.00000014544219046703	1.58715211081001	0.524	0.197	0.00614885948637462	Monocyte_11	Monocyte	ENSSSAG00000076291	dennd1b	DENN/MADD domain containing 1B [Source:ZFIN;Acc:ZDB-GENE-060503-16]	NA
dennd1b.1	0.0000000287037456878199	0.487016311164293	0.316	0.196	0.00121350825644396	17	Glial (2)	ENSSSAG00000076291	dennd1b	DENN/MADD domain containing 1B [Source:ZFIN;Acc:ZDB-GENE-060503-16]	NA
dennd2da	0.00000000000000000000000000000000000000000000000000040165079392801	1.00098939331007	0.289	0.144	0.0000000000000000000000000000000000000000000000169805906148945	6	Mucous	ENSSSAG00000068256	dennd2da	DENN/MADD domain containing 2Da [Source:ZFIN;Acc:ZDB-GENE-061013-542]	100196103	dennd2d	DENN domain containing 2D	A0A1S3MEF4	dennd2d
dennd2da	0.0000000000000000000000000000000000000000000000000000000000000000000000000000000000000000000000000000000000000000000000152902770860564	0.974104908182475	0.261	0.133	0.000000000000000000000000000000000000000000000000000000000000000000000000000000000000000000000000000000000000000000646427044367205	2	Intermediate Keratinocytes	ENSSSAG00000068256	dennd2da	DENN/MADD domain containing 2Da [Source:ZFIN;Acc:ZDB-GENE-061013-542]	100196103	dennd2d	DENN domain containing 2D	A0A1S3MEF4	dennd2d
dennd2da	0.00000000000000000000604882772210849	1.38063455954716	0.374	0.149	0.000000000000000255726289607581	20	Neuronal (2)	ENSSSAG00000068256	dennd2da	DENN/MADD domain containing 2Da [Source:ZFIN;Acc:ZDB-GENE-061013-542]	100196103	dennd2d	DENN domain containing 2D	A0A1S3MEF4	dennd2d
DENND5A	0.00000000000000000000000000000000000000000000000000000000000000000000000000000000000000000000000000000000000000000000000000000000000000000000000000000000000000000000000000000000000000000000000000000000000000000000000000000000000000000000862657811048921	3.06959094953474	0.425	0.058	0.000000000000000000000000000000000000000000000000000000000000000000000000000000000000000000000000000000000000000000000000000000000000000000000000000000000000000000000000000000000000000000000000000000000000000000000000000000000000000364705842777152	12	Neuronal (1)	ENSSSAG00000063921	DENND5A	DENN domain containing 5A [Source:HGNC Symbol;Acc:HGNC:19344]	106587543	dennd5a	DENN/MADD domain containing 5A
dennd5b.1	0.0000000000000000000000000000000000000000000000346377183708648	2.1651307364178	0.333	0.08	0.00000000000000000000000000000000000000000146437881956505	B_cells_10	B Cells	ENSSSAG00000015764	dennd5b	DENN/MADD domain containing 5B [Source:NCBI gene;Acc:323528]	NA
dgkaa	0.000000000000000000000000000000000000000000000000000000000000000000918306258683886	2.40187068627445	0.308	0.06	0.0000000000000000000000000000000000000000000000000000000000000388232336983787	18	Muscle	ENSSSAG00000041397	dgkaa	diacylglycerol kinase, alpha a [Source:ZFIN;Acc:ZDB-GENE-060616-305]	NA
dgkza	0.00000000000052202702628085	0.367363015229959	0.31	0.23	0.0000000220697365900755	6	Mucous	ENSSSAG00000078388	dgkza	diacylglycerol kinase, zeta a [Source:ZFIN;Acc:ZDB-GENE-111104-3]	NA
dgkza	0.0000000000000000000000000000000000000000000000000000000000000000000000000000000000000000000000000000000000000000000000000000000000000000000000000000000000000000000000000000000000098910928247899	0.872769094033365	0.363	0.209	0.000000000000000000000000000000000000000000000000000000000000000000000000000000000000000000000000000000000000000000000000000000000000000000000000000000000000000000000000000000418165731353643	T_cells	T Cells	ENSSSAG00000078388	dgkza	diacylglycerol kinase, zeta a [Source:ZFIN;Acc:ZDB-GENE-111104-3]	NA
dgkza	0	2.02469339279676	0.644	0.215	0	5	Secretory	ENSSSAG00000078388	dgkza	diacylglycerol kinase, zeta a [Source:ZFIN;Acc:ZDB-GENE-111104-3]	NA
dgkza	0.00000000000000000000000298046826537617	1.19393436113147	0.482	0.231	0.000000000000000000126005256855308	20	Neuronal (2)	ENSSSAG00000078388	dgkza	diacylglycerol kinase, zeta a [Source:ZFIN;Acc:ZDB-GENE-111104-3]	NA
dgkza.1	0.00000000000000000000000000370851903989509	1.08078105566343	0.334	0.176	0.000000000000000000000156785059449645	Dendritic_cells_5	Dendritic Cells	ENSSSAG00000015434	dgkza	diacylglycerol kinase, zeta a [Source:ZFIN;Acc:ZDB-GENE-111104-3]	106587110	LOC106587110	diacylglycerol kinase zeta-like	A0A1S3PSG6	LOC106587110
dgkza.1	0.00000000000000000000000000370851903989509	1.08078105566343	0.334	0.176	0.000000000000000000000156785059449645	Dendritic_cells_5	Dendritic Cells	ENSSSAG00000015434	dgkza	diacylglycerol kinase, zeta a [Source:ZFIN;Acc:ZDB-GENE-111104-3]	106587110	LOC106587110	diacylglycerol kinase zeta-like	A0A1S3PSD6	LOC106587110
dgkza.1	0	1.71992904964143	0.39	0.139	0	T_cells	T Cells	ENSSSAG00000015434	dgkza	diacylglycerol kinase, zeta a [Source:ZFIN;Acc:ZDB-GENE-111104-3]	106587110	LOC106587110	diacylglycerol kinase zeta-like	A0A1S3PSG6	LOC106587110
dgkza.1	0	1.71992904964143	0.39	0.139	0	T_cells	T Cells	ENSSSAG00000015434	dgkza	diacylglycerol kinase, zeta a [Source:ZFIN;Acc:ZDB-GENE-111104-3]	106587110	LOC106587110	diacylglycerol kinase zeta-like	A0A1S3PSD6	LOC106587110
dgkza.1	0.00000152652367216709	0.783068330458876	0.299	0.178	0.0645368412882082	B_cells_10	B Cells	ENSSSAG00000015434	dgkza	diacylglycerol kinase, zeta a [Source:ZFIN;Acc:ZDB-GENE-111104-3]	106587110	LOC106587110	diacylglycerol kinase zeta-like	A0A1S3PSG6	LOC106587110
dgkza.1	0.00000152652367216709	0.783068330458876	0.299	0.178	0.0645368412882082	B_cells_10	B Cells	ENSSSAG00000015434	dgkza	diacylglycerol kinase, zeta a [Source:ZFIN;Acc:ZDB-GENE-111104-3]	106587110	LOC106587110	diacylglycerol kinase zeta-like	A0A1S3PSD6	LOC106587110
dgkza.1	0.000000000000000000217789066949658	1.264128875567	0.402	0.177	0.00000000000000920746838343068	20	Neuronal (2)	ENSSSAG00000015434	dgkza	diacylglycerol kinase, zeta a [Source:ZFIN;Acc:ZDB-GENE-111104-3]	106587110	LOC106587110	diacylglycerol kinase zeta-like	A0A1S3PSG6	LOC106587110
dgkza.1	0.000000000000000000217789066949658	1.264128875567	0.402	0.177	0.00000000000000920746838343068	20	Neuronal (2)	ENSSSAG00000015434	dgkza	diacylglycerol kinase, zeta a [Source:ZFIN;Acc:ZDB-GENE-111104-3]	106587110	LOC106587110	diacylglycerol kinase zeta-like	A0A1S3PSD6	LOC106587110
dgkza.1	0.000000000000000000206922199902209	2.0205677251044	0.552	0.178	0.00000000000000874804984526569	Monocyte_11	Monocyte	ENSSSAG00000015434	dgkza	diacylglycerol kinase, zeta a [Source:ZFIN;Acc:ZDB-GENE-111104-3]	106587110	LOC106587110	diacylglycerol kinase zeta-like	A0A1S3PSG6	LOC106587110
dgkza.1	0.000000000000000000206922199902209	2.0205677251044	0.552	0.178	0.00000000000000874804984526569	Monocyte_11	Monocyte	ENSSSAG00000015434	dgkza	diacylglycerol kinase, zeta a [Source:ZFIN;Acc:ZDB-GENE-111104-3]	106587110	LOC106587110	diacylglycerol kinase zeta-like	A0A1S3PSD6	LOC106587110
dgkza.1	0.000000000000019261226648469	0.867514266567323	0.346	0.176	0.000000000814306879017322	17	Glial (2)	ENSSSAG00000015434	dgkza	diacylglycerol kinase, zeta a [Source:ZFIN;Acc:ZDB-GENE-111104-3]	106587110	LOC106587110	diacylglycerol kinase zeta-like	A0A1S3PSG6	LOC106587110
dgkza.1	0.000000000000019261226648469	0.867514266567323	0.346	0.176	0.000000000814306879017322	17	Glial (2)	ENSSSAG00000015434	dgkza	diacylglycerol kinase, zeta a [Source:ZFIN;Acc:ZDB-GENE-111104-3]	106587110	LOC106587110	diacylglycerol kinase zeta-like	A0A1S3PSD6	LOC106587110
dgkzb	0.0000000000000000000000000000000000000000000000000000000000000000000000000000000000000000000000000000000000000000000000000000000000000000000000000000000000000000265397669652216	3.6938784850226	0.363	0.046	0.00000000000000000000000000000000000000000000000000000000000000000000000000000000000000000000000000000000000000000000000000000000000000000000000000000000000112202172798867	Neutrophil_cells_7	Neutrophils	ENSSSAG00000064260	dgkzb	diacylglycerol kinase, zeta b [Source:ZFIN;Acc:ZDB-GENE-111104-4]	NA			A0A1S3KLD5	LOC106560764
dhrs13b.1	0.000000000000000000000000000000000000991612142071961	1.01096455877444	0.278	0.13	0.0000000000000000000000000000000419223865303763	10	Superficial Keratinocytes	ENSSSAG00000055480	dhrs13b.1	dehydrogenase/reductase (SDR family) member 13b.1 [Source:ZFIN;Acc:ZDB-GENE-040801-253]	NA
dhrs13b.1	0.0000000000000000000000000000000000000000000000000000000000000300337382881407	1.13913624483867	0.277	0.129	0.00000000000000000000000000000000000000000000000000000000126973635360773	5	Secretory	ENSSSAG00000055480	dhrs13b.1	dehydrogenase/reductase (SDR family) member 13b.1 [Source:ZFIN;Acc:ZDB-GENE-040801-253]	NA
dhrs13b.1	0	2.10302435122378	0.369	0.098	0	2	Intermediate Keratinocytes	ENSSSAG00000055480	dhrs13b.1	dehydrogenase/reductase (SDR family) member 13b.1 [Source:ZFIN;Acc:ZDB-GENE-040801-253]	NA
diaph2	0.0000000000000000000000000000000000000000000000000000000000000000000000000000000000000000000000000000000000000000000000000000000000000000000000000000000000000000000000000000000000000000000000000000000000000000000000000000000000000000000000000000000000437823756111041	1.37649642025594	0.74	0.478	0.00000000000000000000000000000000000000000000000000000000000000000000000000000000000000000000000000000000000000000000000000000000000000000000000000000000000000000000000000000000000000000000000000000000000000000000000000000000000000000000000000000185098749371065	Myeloid	Macrophages	ENSSSAG00000071563	diaph2	diaphanous-related formin 2 [Source:ZFIN;Acc:ZDB-GENE-090115-1]	NA
diaph2	0.000000000000000000000000000000000000000000000000000000000000000000000000000000000000000000000000000000000000000000000000000000000000000000000000000000000000000000000000000000000000000000000000000000000000000000000000000000000000000000000000000000000000000000000000000000000000000000000000000000000000000000000000312017102735086	0.803068723936113	0.672	0.456	0.0000000000000000000000000000000000000000000000000000000000000000000000000000000000000000000000000000000000000000000000000000000000000000000000000000000000000000000000000000000000000000000000000000000000000000000000000000000000000000000000000000000000000000000000000000000000000000000000000000000000000000000131911470523312	T_cells	T Cells	ENSSSAG00000071563	diaph2	diaphanous-related formin 2 [Source:ZFIN;Acc:ZDB-GENE-090115-1]	NA
diaph2	0.00000000000000000000000000000000000000000000000000000000000000000000000000000000000000000000000000000000000000000000000187633128555695	0.883722091252141	0.706	0.481	0.0000000000000000000000000000000000000000000000000000000000000000000000000000000000000000000000000000000000000000000793256577594911	8	Endothelial	ENSSSAG00000071563	diaph2	diaphanous-related formin 2 [Source:ZFIN;Acc:ZDB-GENE-090115-1]	NA
diaph2	0.0000000000000000000298561203880233	1.92288103639825	0.829	0.489	0.00000000000000126222720164446	Monocyte_11	Monocyte	ENSSSAG00000071563	diaph2	diaphanous-related formin 2 [Source:ZFIN;Acc:ZDB-GENE-090115-1]	NA
dip2ba	0.0000000000000000000000000000000000997045944732721	1.39693490546878	0.261	0.105	0.00000000000000000000000000000421521114054653	Dendritic_cells_5	Dendritic Cells	ENSSSAG00000109064	dip2ba	disco-interacting protein 2 homolog Ba [Source:NCBI gene;Acc:405899]	NA			A0A1S3LL29	LOC106567000
dip2ba	0.0000000000000000000000000000000000997045944732721	1.39693490546878	0.261	0.105	0.00000000000000000000000000000421521114054653	Dendritic_cells_5	Dendritic Cells	ENSSSAG00000109064	dip2ba	disco-interacting protein 2 homolog Ba [Source:NCBI gene;Acc:405899]	NA			A0A1S3LJS7	LOC106567000
DIP2C	0.00000000000000000000000000000000000000000000000000000000915228085954276	1.75456841964627	0.329	0.102	0.000000000000000000000000000000000000000000000000000386930977898889	14	Fibroblasts (2)	ENSSSAG00000064419	DIP2C	disco interacting protein 2 homolog C [Source:HGNC Symbol;Acc:HGNC:29150]	NA
DIP2C	0.00000000000000000000000000000000000168293512713118	1.52898325035097	0.273	0.105	0.000000000000000000000000000000071149448369725	18	Muscle	ENSSSAG00000064419	DIP2C	disco interacting protein 2 homolog C [Source:HGNC Symbol;Acc:HGNC:29150]	NA
DIP2C	0.00000000000000000000000000000000000000000000000000000000000000000000000000000000000000000000000000000000000000000000000000000000000000000000000000000193233553963472	2.05161439042177	0.403	0.099	0.0000000000000000000000000000000000000000000000000000000000000000000000000000000000000000000000000000000000000000000000000000000000000000000000000816933496091369	12	Neuronal (1)	ENSSSAG00000064419	DIP2C	disco interacting protein 2 homolog C [Source:HGNC Symbol;Acc:HGNC:29150]	NA
DIP2C.1	0.00000000000000000000000000000000000000000000219124800107835	1.48766991587565	0.3	0.127	0.0000000000000000000000000000000000000000926393917415893	13	Neural Crest Cells	ENSSSAG00000069231	DIP2C	disco interacting protein 2 homolog C [Source:HGNC Symbol;Acc:HGNC:29150]	NA
DIP2C.1	0.00000000000760662980873523	1.14096341545698	0.267	0.129	0.000000321585488423899	18	Muscle	ENSSSAG00000069231	DIP2C	disco interacting protein 2 homolog C [Source:HGNC Symbol;Acc:HGNC:29150]	NA
DIP2C.1	0.00000000000000000000000000000000000000000000000000000335000584525237	1.72922615176634	0.331	0.128	0.000000000000000000000000000000000000000000000000141628197119734	16	Undifferentiated	ENSSSAG00000069231	DIP2C	disco interacting protein 2 homolog C [Source:HGNC Symbol;Acc:HGNC:29150]	NA
dlg1	0.0000000000000000000000000000000000000000000000000000000000000000000000000000000000000000000000000000000000000000000000000000000000000000000000000000000000000000000000000000000000000000000189906654980302	1.360526419588	0.539	0.232	0.000000000000000000000000000000000000000000000000000000000000000000000000000000000000000000000000000000000000000000000000000000000000000000000000000000000000000000000000000000000000000802868365260225	6	Mucous	ENSSSAG00000040993	dlg1	discs, large homolog 1 (Drosophila) [Source:NCBI gene;Acc:114446]	NA
dlg1	0.000000000000053719569683736	0.500438002634817	0.339	0.243	0.00000000227110224751931	18	Muscle	ENSSSAG00000040993	dlg1	discs, large homolog 1 (Drosophila) [Source:NCBI gene;Acc:114446]	NA
dlg1	0.0000000000000000000000000000000000000000000000000000000000000000000000000000000000000000000000000000000000000000000000000000000000000000000000000000000000000000000000000000000000000000000825802165603332	1.45180906471923	0.586	0.233	0.00000000000000000000000000000000000000000000000000000000000000000000000000000000000000000000000000000000000000000000000000000000000000000000000000000000000000000000000000000000000000349124381552121	10	Superficial Keratinocytes	ENSSSAG00000040993	dlg1	discs, large homolog 1 (Drosophila) [Source:NCBI gene;Acc:114446]	NA
dlg1	0	1.42023097110123	0.482	0.206	0	2	Intermediate Keratinocytes	ENSSSAG00000040993	dlg1	discs, large homolog 1 (Drosophila) [Source:NCBI gene;Acc:114446]	NA
dlg2	0.000000000000000000000000000000000000000000815225400132543	2.2709465252268	0.295	0.062	0.0000000000000000000000000000000000000344652842414035	12	Neuronal (1)	ENSSSAG00000109902	dlg2	discs, large homolog 2 (Drosophila) [Source:NCBI gene;Acc:497638]	NA			A0A1S3LN71	dlg2
dlg2	0.00000000000000000000000000000000000000000000000000000000000000000000000000000000000000000000424102767776183	2.96716875753697	0.457	0.063	0.000000000000000000000000000000000000000000000000000000000000000000000000000000000000000179297927132737	17	Glial (2)	ENSSSAG00000109902	dlg2	discs, large homolog 2 (Drosophila) [Source:NCBI gene;Acc:497638]	NA			A0A1S3LN71	dlg2
dlg3	0.00000000000000000000000000000000000000000000000000000000000000000000000000000000000000000000000000000000000000000000000000000000000000000000000000000000000000000000000000000000000000000000000000000000000000000000000000000000000000000000000000000000000000000000000000000000000000000000472134461723793	2.27016186569281	0.461	0.116	0.000000000000000000000000000000000000000000000000000000000000000000000000000000000000000000000000000000000000000000000000000000000000000000000000000000000000000000000000000000000000000000000000000000000000000000000000000000000000000000000000000000000000000000000000000000000000000199604286382968	10	Superficial Keratinocytes	ENSSSAG00000054746	dlg3	discs, large homolog 3 (Drosophila) [Source:ZFIN;Acc:ZDB-GENE-050208-93]	NA			A0A1S3RSA6	LOC106604729
dlg3.1	0.000000000000000000000000000000006619530271223	0.858427727144612	0.292	0.167	0.000000000000000000000000000279853881276495	13	Neural Crest Cells	ENSSSAG00000084089	dlg3	discs, large homolog 3 (Drosophila) [Source:ZFIN;Acc:ZDB-GENE-050208-93]	NA
dlg3.1	0.00000000000000000000000500987520842506	0.584274801806373	0.25	0.168	0.000000000000000000211802494186586	14	Fibroblasts (2)	ENSSSAG00000084089	dlg3	discs, large homolog 3 (Drosophila) [Source:ZFIN;Acc:ZDB-GENE-050208-93]	NA
dlg3.1	0.00000000000000000000000000000000000000000000000934821433633016	0.983345992623921	0.334	0.165	0.00000000000000000000000000000000000000000039521445749703	10	Superficial Keratinocytes	ENSSSAG00000084089	dlg3	discs, large homolog 3 (Drosophila) [Source:ZFIN;Acc:ZDB-GENE-050208-93]	NA
dlg3.1	0.00000000000000000000000000000000000000000000000000000000000000000000000000000000000000000000000000000000000000000000000000000000000000000000000000000000000000000000000000000000000000000000000000000000000000000000000000000000000000000000000000000000000000000000000000000000000000000000000000825499698638684	1.32138069094897	0.336	0.144	0.000000000000000000000000000000000000000000000000000000000000000000000000000000000000000000000000000000000000000000000000000000000000000000000000000000000000000000000000000000000000000000000000000000000000000000000000000000000000000000000000000000000000000000000000000000000000000000000348996507593476	2	Intermediate Keratinocytes	ENSSSAG00000084089	dlg3	discs, large homolog 3 (Drosophila) [Source:ZFIN;Acc:ZDB-GENE-050208-93]	NA
dlg3.1	0.0000000000000000000000000000000000000000000000000155024134468047	1.04413144770169	0.28	0.166	0.000000000000000000000000000000000000000000000655395533290562	9	Glial (1)	ENSSSAG00000084089	dlg3	discs, large homolog 3 (Drosophila) [Source:ZFIN;Acc:ZDB-GENE-050208-93]	NA
dlg3.1	0.0000000000000000000000000000126082619319645	0.698214299707901	0.284	0.167	0.000000000000000000000000533039489697662	12	Neuronal (1)	ENSSSAG00000084089	dlg3	discs, large homolog 3 (Drosophila) [Source:ZFIN;Acc:ZDB-GENE-050208-93]	NA
DMXL1	0.0000000000000104784133703025	2.68625293077873	0.257	0.043	0.000000000442995882056279	Monocyte_11	Monocyte	ENSSSAG00000058011	DMXL1	Dmx like 1 [Source:HGNC Symbol;Acc:HGNC:2937]	NA
DNAAF4.1	0.00000000000000000000000000000000000000000000000000000000000000000000000000000000000000000000000000000000000000000000000637304290381461	2.52183493859192	0.383	0.07	0.00000000000000000000000000000000000000000000000000000000000000000000000000000000000000000000000000000000000000000026943313484457	17	Glial (2)	ENSSSAG00000081323	DNAAF4	dynein axonemal assembly factor 4 [Source:HGNC Symbol;Acc:HGNC:21493]	NA
dnah1	0	6.54578247959792	0.561	0.006	0	17	Glial (2)	ENSSSAG00000080363	dnah1	dynein, axonemal, heavy chain 1 [Source:ZFIN;Acc:ZDB-GENE-081015-3]	NA			A0A1S3LD11	dnah1
dnah1	0	6.54578247959792	0.561	0.006	0	17	Glial (2)	ENSSSAG00000080363	dnah1	dynein, axonemal, heavy chain 1 [Source:ZFIN;Acc:ZDB-GENE-081015-3]	NA			A0A1S3LD14	dnah1
dnah12	0.0000000000000000000000000000000000000000000000000000000000000000000000000000000000000000000000000000000000000000000000000000000000000000000000000000000000000000000000000000000000000000000000000000000000000000000000000000000000000000000000000560498541961192	5.50827999748746	0.473	0.01	0.00000000000000000000000000000000000000000000000000000000000000000000000000000000000000000000000000000000000000000000000000000000000000000000000000000000000000000000000000000000000000000000000000000000000000000000000000000000000000000000236961968584933	17	Glial (2)	ENSSSAG00000034855	dnah12	dynein, axonemal, heavy chain 12 [Source:ZFIN;Acc:ZDB-GENE-090311-9]	106566599	dnah12	dynein, axonemal, heavy chain 12
dnah2	0	5.80535552276638	0.863	0.026	0	17	Glial (2)	ENSSSAG00000005591	dnah2	dynein, axonemal, heavy chain 2 [Source:ZFIN;Acc:ZDB-GENE-130530-910]	NA
dnah3	0	6.62413749658135	0.587	0.007	0	17	Glial (2)	ENSSSAG00000071863	dnah3	dynein axonemal heavy chain 3 [Source:ZFIN;Acc:ZDB-GENE-091112-7]	106579250	dnah3	dynein axonemal heavy chain 3	A0A1S3NH27	dnah3
dnah3	0	6.62413749658135	0.587	0.007	0	17	Glial (2)	ENSSSAG00000071863	dnah3	dynein axonemal heavy chain 3 [Source:ZFIN;Acc:ZDB-GENE-091112-7]	106579250	dnah3	dynein axonemal heavy chain 3	A0A1S3NGC8	dnah3
dnah5	0.00000000000000000000000000000000000000000000000000000000000000000000000000000000000000000000000000000000000000000000000000000000000000000356807756856184	5.92310378672141	0.267	0.003	0.000000000000000000000000000000000000000000000000000000000000000000000000000000000000000000000000000000000000000000000000000000000000150847615366089	17	Glial (2)	ENSSSAG00000101335	dnah5	dynein, axonemal, heavy chain 5 [Source:ZFIN;Acc:ZDB-GENE-110411-177]	106579813	LOC106579813	dynein heavy chain 5, axonemal-like
dnah5	0.00000000000000000000000000000000000000000000000000000000000000000000000000000000000000000000000000000000000000000000000000000000000000000356807756856184	5.92310378672141	0.267	0.003	0.000000000000000000000000000000000000000000000000000000000000000000000000000000000000000000000000000000000000000000000000000000000000150847615366089	17	Glial (2)	ENSSSAG00000101335	dnah5	dynein, axonemal, heavy chain 5 [Source:ZFIN;Acc:ZDB-GENE-110411-177]	106605399	LOC106605399	dynein heavy chain 5, axonemal-like
dnah7	0	6.05511443847587	0.883	0.024	0	17	Glial (2)	ENSSSAG00000044322	dnah7	dynein, axonemal, heavy chain 7 [Source:ZFIN;Acc:ZDB-GENE-070912-282]	NA
dnajb1a	0.0000000000000201078512575166	0.309213368941555	0.477	0.397	0.000000000850099627614029	8	Endothelial	ENSSSAG00000091177	dnajb1a	DnaJ heat shock protein family (Hsp40) member B1a [Source:ZFIN;Acc:ZDB-GENE-040801-90]	NA
dnajb1a	0.000317490558207545	0.260128327916783	0.467	0.398	1	9	Glial (1)	ENSSSAG00000091177	dnajb1a	DnaJ heat shock protein family (Hsp40) member B1a [Source:ZFIN;Acc:ZDB-GENE-040801-90]	NA
dnase1l4.2	0.000000000000000000000000000000000000000000000000000000000000000000000000000000000000000000000000000000000000000000000000000000000000000000000000000000000000000000000000000000000000000000000000000000000000000000000000000000000000000000000000000000000000000000000000000000000000000000582539232129989	2.74908601707076	0.374	0.059	0.0000000000000000000000000000000000000000000000000000000000000000000000000000000000000000000000000000000000000000000000000000000000000000000000000000000000000000000000000000000000000000000000000000000000000000000000000000000000000000000000000000000000000000000000000000000000000246280111167595	10	Superficial Keratinocytes	ENSSSAG00000042975	dnase1l4.2	deoxyribonuclease 1 like 4, tandem duplicate 2 [Source:ZFIN;Acc:ZDB-GENE-040426-1884]	106566188	LOC106566188	deoxyribonuclease-1-like
DNER	0.0000000000000000000000000000000000000000000000000000000000000000000000000000000000000000000000000000000000000000000000000000000000000000000000000000000000000000000000000000000000000000000000000000000468028084390073	2.12891118548597	0.294	0.076	0.00000000000000000000000000000000000000000000000000000000000000000000000000000000000000000000000000000000000000000000000000000000000000000000000000000000000000000000000000000000000000000000000000197868233237591	Myeloid	Macrophages	ENSSSAG00000075926	DNER	delta/notch like EGF repeat containing [Source:HGNC Symbol;Acc:HGNC:24456]	106580885	LOC106580885	delta and Notch-like epidermal growth factor-related receptor	A0A1S3NR40	LOC106580885
dnm2a.1	0.000000000000000000000000000000000000000000000000000000000000000000000000000000000000000000000000000000000000000000000000304897926265465	1.78129855019039	0.305	0.09	0.000000000000000000000000000000000000000000000000000000000000000000000000000000000000000000000000000000000000000000012890169628725	10	Superficial Keratinocytes	ENSSSAG00000096383	dnm2a	dynamin 2a [Source:ZFIN;Acc:ZDB-GENE-050913-84]	NA
dnmt3bb.1.1	0.00000000000000000000000000000000000000000000000000000000000000000000000000000000000000000000000000000000000619525575913742	2.81667263827791	0.279	0.048	0.000000000000000000000000000000000000000000000000000000000000000000000000000000000000000000000000000000261916827729053	Dendritic_cells_5	Dendritic Cells	ENSSSAG00000071787	dnmt3bb.1	DNA (cytosine-5-)-methyltransferase 3 beta, duplicate b.1 [Source:ZFIN;Acc:ZDB-GENE-050314-1]	106572254	LOC106572254	DNA (cytosine-5)-methyltransferase 3B-like	A0A1S3MF19	LOC106572254
dock1.1	0.00000000000000000000000000000000000000000000000000000125865793385595	1.6445798403413	0.307	0.108	0.0000000000000000000000000000000000000000000000000532122814696282	Dendritic_cells_5	Dendritic Cells	ENSSSAG00000119975	dock1	dedicator of cytokinesis 1 [Source:ZFIN;Acc:ZDB-GENE-080108-5]	NA
dock1.1	0.0000397050295737869	1.31611283029012	0.295	0.11	1	Monocyte_11	Monocyte	ENSSSAG00000119975	dock1	dedicator of cytokinesis 1 [Source:ZFIN;Acc:ZDB-GENE-080108-5]	NA
dock11	0.00000000000000000000000000000000000000000000000000000000000000000000000000000000000000000000000000000000000000000000000000000000000000000000000000000000000000000000000000000000000000000000000000000000000000000000000000000000000000000000000000000000000000000000307258303234346	3.33376586660358	0.375	0.036	0.000000000000000000000000000000000000000000000000000000000000000000000000000000000000000000000000000000000000000000000000000000000000000000000000000000000000000000000000000000000000000000000000000000000000000000000000000000000000000000000000000000000000000129899592858385	12	Neuronal (1)	ENSSSAG00000049786	dock11	dedicator of cytokinesis 11 [Source:ZFIN;Acc:ZDB-GENE-060503-196]	NA
dock11.1	0.00000000000000000000000000000000000000000000000566737182117984	1.48057808225764	0.314	0.118	0.00000000000000000000000000000000000000000023959947848402	Dendritic_cells_5	Dendritic Cells	ENSSSAG00000081371	dock11	dedicator of cytokinesis 11 [Source:ZFIN;Acc:ZDB-GENE-060503-196]	NA
dock11.1	0.0000000000000000000000000000000000000000000000000000000000000000000000000000000000000000000000000000000000000000000000000000000000000000000000000000000000000000000000000000000000000000000166609428463111	1.93009690299051	0.379	0.109	0.000000000000000000000000000000000000000000000000000000000000000000000000000000000000000000000000000000000000000000000000000000000000000000000000000000000000000000000000000000000000000704374680713492	Myeloid	Macrophages	ENSSSAG00000081371	dock11	dedicator of cytokinesis 11 [Source:ZFIN;Acc:ZDB-GENE-060503-196]	NA
dock11.1	0.0000000000000000587002036604429	1.23729605954292	0.278	0.12	0.00000000000248166851015254	B_cells_10	B Cells	ENSSSAG00000081371	dock11	dedicator of cytokinesis 11 [Source:ZFIN;Acc:ZDB-GENE-060503-196]	NA
dock11.1	0.0000000000000996863282660808	1.25290911758706	0.263	0.119	0.0000000042144389001051	Neutrophil_cells_7	Neutrophils	ENSSSAG00000081371	dock11	dedicator of cytokinesis 11 [Source:ZFIN;Acc:ZDB-GENE-060503-196]	NA
dock4b	0.00000000000000000000000000000000000000000000207157390507165	3.64784106028795	0.695	0.089	0.000000000000000000000000000000000000000087579929984714	Monocyte_11	Monocyte	ENSSSAG00000098935	dock4b	dedicator of cytokinesis 4b [Source:ZFIN;Acc:ZDB-GENE-060130-74]	NA
dock4b.1	0.000000000000000000000000000000000000000000000000000000000000000000000000000000000000000000000000000000000000000000000000000000000000000000000000000000000000000000000000000000000000000000000000000000000000000000000000000000000000000000000000000000170232503942187	2.7227922830298	0.301	0.052	0.00000000000000000000000000000000000000000000000000000000000000000000000000000000000000000000000000000000000000000000000000000000000000000000000000000000000000000000000000000000000000000000000000000000000000000000000000000000000000000000000000719691956916383	Myeloid	Macrophages	ENSSSAG00000089355	dock4b	dedicator of cytokinesis 4b [Source:ZFIN;Acc:ZDB-GENE-060130-74]	106609220	LOC106609220	dedicator of cytokinesis protein 4-like	A0A1S3SFV7	LOC106609220
dock4b.1	0.000000000000000000000000000000000000000000000000000000000000000000000000000000000000000000000000000000000000000000000000000000000000000000000000000000000000000000000000000000000000000000000000000000000000000000000000000000000000000000000000000000170232503942187	2.7227922830298	0.301	0.052	0.00000000000000000000000000000000000000000000000000000000000000000000000000000000000000000000000000000000000000000000000000000000000000000000000000000000000000000000000000000000000000000000000000000000000000000000000000000000000000000000000000719691956916383	Myeloid	Macrophages	ENSSSAG00000089355	dock4b	dedicator of cytokinesis 4b [Source:ZFIN;Acc:ZDB-GENE-060130-74]	106609220	LOC106609220	dedicator of cytokinesis protein 4-like	A0A1S3SFW1	LOC106609220
dock4b.1	0.00000000000000000000000000000000000000000000000809428771960051	3.8477118199762	0.657	0.062	0.000000000000000000000000000000000000000000342202201921551	Monocyte_11	Monocyte	ENSSSAG00000089355	dock4b	dedicator of cytokinesis 4b [Source:ZFIN;Acc:ZDB-GENE-060130-74]	106609220	LOC106609220	dedicator of cytokinesis protein 4-like	A0A1S3SFV7	LOC106609220
dock4b.1	0.00000000000000000000000000000000000000000000000809428771960051	3.8477118199762	0.657	0.062	0.000000000000000000000000000000000000000000342202201921551	Monocyte_11	Monocyte	ENSSSAG00000089355	dock4b	dedicator of cytokinesis 4b [Source:ZFIN;Acc:ZDB-GENE-060130-74]	106609220	LOC106609220	dedicator of cytokinesis protein 4-like	A0A1S3SFW1	LOC106609220
dock5.1	0.00000000000000000000000000000000000000000000000000000168304941053224	2.95316300428286	0.291	0.039	0.0000000000000000000000000000000000000000000000000711542799290716	20	Neuronal (2)	ENSSSAG00000078267	dock5	dedicator of cytokinesis 5 [Source:ZFIN;Acc:ZDB-GENE-080108-4]	106585561	LOC106585561	dedicator of cytokinesis protein 5-like	A0A1S3PID1	LOC106585561
dock5.1	0.00000000000000000000000000000000000000000000000000000168304941053224	2.95316300428286	0.291	0.039	0.0000000000000000000000000000000000000000000000000711542799290716	20	Neuronal (2)	ENSSSAG00000078267	dock5	dedicator of cytokinesis 5 [Source:ZFIN;Acc:ZDB-GENE-080108-4]	106585561	LOC106585561	dedicator of cytokinesis protein 5-like	A0A1S3PIA3	LOC106585561
dock8	0.000000000000000000000000000000000000000000000000000000499831465532196	2.43295138327877	0.38	0.073	0.0000000000000000000000000000000000000000000000000211313748683047	20	Neuronal (2)	ENSSSAG00000067498	dock8	dedicator of cytokinesis 8 [Source:ZFIN;Acc:ZDB-GENE-060503-743]	106580556	LOC106580556	dedicator of cytokinesis protein 8-like	A0A1S3NPU1	LOC106580556
dock8	0.000000000000000000000000000000000000000000000000000000499831465532196	2.43295138327877	0.38	0.073	0.0000000000000000000000000000000000000000000000000211313748683047	20	Neuronal (2)	ENSSSAG00000067498	dock8	dedicator of cytokinesis 8 [Source:ZFIN;Acc:ZDB-GENE-060503-743]	106580556	LOC106580556	dedicator of cytokinesis protein 8-like	A0A1S3NP67	LOC106580556
DOCK9	0.00000000000000000000000000000000000000000000000000000000000000000000000000000000000000000000000000000000000000000000000000000000000000000000000000000000000000000000000000000000000000000000000000000000000000000000000000000000000000000000000000000000000000000000000000000000000000000000000000000000000000000000000111511881693981	3.04633224393569	0.315	0.045	0.0000000000000000000000000000000000000000000000000000000000000000000000000000000000000000000000000000000000000000000000000000000000000000000000000000000000000000000000000000000000000000000000000000000000000000000000000000000000000000000000000000000000000000000000000000000000000000000000000000000000000000000471438782237644	8	Endothelial	ENSSSAG00000076706	DOCK9	dedicator of cytokinesis 9 [Source:HGNC Symbol;Acc:HGNC:14132]	106586262	LOC106586262	dedicator of cytokinesis protein 9-like	A0A1S3PMD0	LOC106586262
dph6	0.0000000000000000000000000000000000000000000000000000000000000000121222436312239	2.68188406092887	0.271	0.046	0.000000000000000000000000000000000000000000000000000000000000512492093997255	17	Glial (2)	ENSSSAG00000001577	dph6	diphthamine biosynthesis 6 [Source:NCBI gene;Acc:503603]	NA			A0A1S3RA83	dph6
dpp6a.1	0.0000000000000000000000000000000000000000000000000000000000000000000000000000000000000000000000000000000000000000000000000000000000000000000000000000000000000000000000000000000000000000000000000000000000000000000000000000000000000000000000000000000000000000000000000000000000000000000000000000000000000000160751378541558	4.19974258966385	0.338	0.022	0.000000000000000000000000000000000000000000000000000000000000000000000000000000000000000000000000000000000000000000000000000000000000000000000000000000000000000000000000000000000000000000000000000000000000000000000000000000000000000000000000000000000000000000000000000000000000000000000000000000000000679608603060144	9	Glial (1)	ENSSSAG00000080113	dpp6a	dipeptidyl-peptidase 6a [Source:ZFIN;Acc:ZDB-GENE-090918-4]	106590427	LOC106590427	dipeptidyl aminopeptidase-like protein 6	A0A1S3QAB1	LOC106590427
dpp6a.1	0.0000000000000000000000000000000000000000000000000000000000000000000000000000000000000000000000000000000000000000000000000000000000000000000000000000000000000000000000000000000000000000000000000000000000000000000000000000000000000000000000000000000000000000000000000000000000000000000000000000000000000000160751378541558	4.19974258966385	0.338	0.022	0.000000000000000000000000000000000000000000000000000000000000000000000000000000000000000000000000000000000000000000000000000000000000000000000000000000000000000000000000000000000000000000000000000000000000000000000000000000000000000000000000000000000000000000000000000000000000000000000000000000000000679608603060144	9	Glial (1)	ENSSSAG00000080113	dpp6a	dipeptidyl-peptidase 6a [Source:ZFIN;Acc:ZDB-GENE-090918-4]	106590427	LOC106590427	dipeptidyl aminopeptidase-like protein 6	A0A1S3QAL9	LOC106590427
dpp6a.1	0.0000000000000000000000000000000000000000000000000000000000000000000000000000000000000000000000000000000000000000000000000000000000000000000000000000000000000000000000000000000000000000000000000000000000000000000000000000000000000000000000000000000000000000000000000000000000000000000000000000000000000000160751378541558	4.19974258966385	0.338	0.022	0.000000000000000000000000000000000000000000000000000000000000000000000000000000000000000000000000000000000000000000000000000000000000000000000000000000000000000000000000000000000000000000000000000000000000000000000000000000000000000000000000000000000000000000000000000000000000000000000000000000000000679608603060144	9	Glial (1)	ENSSSAG00000080113	dpp6a	dipeptidyl-peptidase 6a [Source:ZFIN;Acc:ZDB-GENE-090918-4]	106590427	LOC106590427	dipeptidyl aminopeptidase-like protein 6	A0A1S3QAF6	LOC106590427
dpp6a.1	0.0000000000000000000000000000000000000000000000000000000000000000000000000000000000000000000000000000000000000000000000000000000000000000000000000000000000000000000000000000000000000000000000000000000000000000000000000000000000000000000000000000000000000000000000000000000000000000000000000000000000000000160751378541558	4.19974258966385	0.338	0.022	0.000000000000000000000000000000000000000000000000000000000000000000000000000000000000000000000000000000000000000000000000000000000000000000000000000000000000000000000000000000000000000000000000000000000000000000000000000000000000000000000000000000000000000000000000000000000000000000000000000000000000679608603060144	9	Glial (1)	ENSSSAG00000080113	dpp6a	dipeptidyl-peptidase 6a [Source:ZFIN;Acc:ZDB-GENE-090918-4]	106590427	LOC106590427	dipeptidyl aminopeptidase-like protein 6	A0A1S3QAB4	LOC106590427
dpp6a.1	0.0000000000000000000000000000000000000000000000000000000000000000000000000000000000000000000000000000000000000000000000000000000000000000000000000000000000000000000000000000000000000000000000000000000000000000000000000000000000000000000000000000000000000000000000000000000000000000000000000000000000000000160751378541558	4.19974258966385	0.338	0.022	0.000000000000000000000000000000000000000000000000000000000000000000000000000000000000000000000000000000000000000000000000000000000000000000000000000000000000000000000000000000000000000000000000000000000000000000000000000000000000000000000000000000000000000000000000000000000000000000000000000000000000679608603060144	9	Glial (1)	ENSSSAG00000080113	dpp6a	dipeptidyl-peptidase 6a [Source:ZFIN;Acc:ZDB-GENE-090918-4]	106590427	LOC106590427	dipeptidyl aminopeptidase-like protein 6	A0A1S3QBY4	LOC106590427
dpp6a.1	0.0000000000000000000000000000000000000000000000000000000000000000000000000000000000000000000000000000000000000000000000000000000000000000000000000000000000000000000000000000000000000000000000000000000000000000000000000000000000000000000000000000000000000000000000000000000000000000000000000000000000000000160751378541558	4.19974258966385	0.338	0.022	0.000000000000000000000000000000000000000000000000000000000000000000000000000000000000000000000000000000000000000000000000000000000000000000000000000000000000000000000000000000000000000000000000000000000000000000000000000000000000000000000000000000000000000000000000000000000000000000000000000000000000679608603060144	9	Glial (1)	ENSSSAG00000080113	dpp6a	dipeptidyl-peptidase 6a [Source:ZFIN;Acc:ZDB-GENE-090918-4]	106590427	LOC106590427	dipeptidyl aminopeptidase-like protein 6	A0A1S3QAM4	LOC106590427
dpyda.3	0.000000000000000000000000000000000000000000000000000000000018535465542493	1.44406886532113	0.345	0.138	0.000000000000000000000000000000000000000000000000000000783623876739977	14	Fibroblasts (2)	ENSSSAG00000064538	dpyda.3	dihydropyrimidine dehydrogenase a, tandem duplicate 3 [Source:ZFIN;Acc:ZDB-GENE-131121-37]	106578501	LOC106578501	dihydropyrimidine dehydrogenase [NADP(+)]-like	A0A1S3NCK8	LOC106578501
dpyda.3	0.000000000000000000000000000000000000000000000000000000000018535465542493	1.44406886532113	0.345	0.138	0.000000000000000000000000000000000000000000000000000000783623876739977	14	Fibroblasts (2)	ENSSSAG00000064538	dpyda.3	dihydropyrimidine dehydrogenase a, tandem duplicate 3 [Source:ZFIN;Acc:ZDB-GENE-131121-37]	106578501	LOC106578501	dihydropyrimidine dehydrogenase [NADP(+)]-like	A0A1S3NC68	LOC106578501
dpyda.3	0	2.68837522764744	0.564	0.123	0	Myeloid	Macrophages	ENSSSAG00000064538	dpyda.3	dihydropyrimidine dehydrogenase a, tandem duplicate 3 [Source:ZFIN;Acc:ZDB-GENE-131121-37]	106578501	LOC106578501	dihydropyrimidine dehydrogenase [NADP(+)]-like	A0A1S3NCK8	LOC106578501
dpyda.3	0	2.68837522764744	0.564	0.123	0	Myeloid	Macrophages	ENSSSAG00000064538	dpyda.3	dihydropyrimidine dehydrogenase a, tandem duplicate 3 [Source:ZFIN;Acc:ZDB-GENE-131121-37]	106578501	LOC106578501	dihydropyrimidine dehydrogenase [NADP(+)]-like	A0A1S3NC68	LOC106578501
DPYSL2.1	0.00000000000000000000000000000000000000000000000000000000000000000000000000000000000000000000000000000000000000000000000000000000000000000000000000000000000000000000000000000000000000000000000000000000000000000000000000000000000000000000000000000000000000000000000000000000000000000202261110892638	4.1275393716285	0.3	0.017	0.0000000000000000000000000000000000000000000000000000000000000000000000000000000000000000000000000000000000000000000000000000000000000000000000000000000000000000000000000000000000000000000000000000000000000000000000000000000000000000000000000000000000000000000000000000000000000855099298520807	12	Neuronal (1)	ENSSSAG00000080428	DPYSL2	dihydropyrimidinase like 2 [Source:HGNC Symbol;Acc:HGNC:3014]	106585556	dpysl2a	dihydropyrimidinase like 2a	A0A1S3PID8	LOC106585556
drd2a	0.00000000000000000000000000000000000000000000000000000000000000000000000000000000000000000000000000000000000000000000000000000000000000000000000000000000000000000000000000000000000000000000000000000000000000000000000000000000224436977439751	5.89436412499933	0.282	0.004	0.0000000000000000000000000000000000000000000000000000000000000000000000000000000000000000000000000000000000000000000000000000000000000000000000000000000000000000000000000000000000000000000000000000000000000000000000000000948852209522036	12	Neuronal (1)	ENSSSAG00000101529	drd2a	dopamine receptor D2a [Source:ZFIN;Acc:ZDB-GENE-021119-2]	NA
dscama	0	6.503727627768	0.475	0.005	0	12	Neuronal (1)	ENSSSAG00000077264	dscama	Down syndrome cell adhesion molecule a [Source:ZFIN;Acc:ZDB-GENE-050310-7]	NA
dscama.1	0	6.41173622691233	0.404	0.004	0	12	Neuronal (1)	ENSSSAG00000070325	dscama	Down syndrome cell adhesion molecule a [Source:ZFIN;Acc:ZDB-GENE-050310-7]	NA
dscamb	0	6.79136659563296	0.376	0.003	0	12	Neuronal (1)	ENSSSAG00000076303	dscamb	Down syndrome cell adhesion molecule b [Source:ZFIN;Acc:ZDB-GENE-031118-67]	106581126	LOC106581126	Down syndrome cell adhesion molecule-like	A0A1S3NSL5	LOC106581126
dscamb.1	0	6.73924507231821	0.369	0.003	0	12	Neuronal (1)	ENSSSAG00000048521	dscamb	Down syndrome cell adhesion molecule b [Source:ZFIN;Acc:ZDB-GENE-031118-67]	NA
dscaml1	0.0000000000000000000000000000000000000000000000000000000000000000000000000000000000000000000000000000000000000000000000000000000000000000000000000000000000000000000000000000000000000000000000000000000000000000000000000000000000000000000000000000000197912360963439	2.6695790862508	0.265	0.041	0.000000000000000000000000000000000000000000000000000000000000000000000000000000000000000000000000000000000000000000000000000000000000000000000000000000000000000000000000000000000000000000000000000000000000000000000000000000000000000000000000000836714088445131	Myeloid	Macrophages	ENSSSAG00000093451	dscaml1	Down syndrome cell adhesion molecule like 1 [Source:ZFIN;Acc:ZDB-GENE-110601-1]	NA
dscaml1	0.000000000000000000000000000000000000000000000000000000000000000000000000000000000000228109369205066	3.35576238649064	0.475	0.049	0.00000000000000000000000000000000000000000000000000000000000000000000000000000000964377980188258	20	Neuronal (2)	ENSSSAG00000093451	dscaml1	Down syndrome cell adhesion molecule like 1 [Source:ZFIN;Acc:ZDB-GENE-110601-1]	NA
dscaml1	0	4.59067443432317	0.754	0.041	0	17	Glial (2)	ENSSSAG00000093451	dscaml1	Down syndrome cell adhesion molecule like 1 [Source:ZFIN;Acc:ZDB-GENE-110601-1]	NA
dscaml1.1	0.0000000000000000000000000000000000000000000000000000000000000000000000000000000000000000000000000000000000000000000000000000000000000000000000000000000000000000000000000000000000000000000000000000000000327413747058396	5.1924270895822	0.402	0.013	0.00000000000000000000000000000000000000000000000000000000000000000000000000000000000000000000000000000000000000000000000000000000000000000000000000000000000000000000000000000000000000000000000000000138420709843878	17	Glial (2)	ENSSSAG00000052680	dscaml1	Down syndrome cell adhesion molecule like 1 [Source:ZFIN;Acc:ZDB-GENE-110601-1]	NA
DSG2	0.000000000000000000000000000000000000000000000000000000000000000000000000000000000000000915181919652362	1.03654718802372	0.558	0.294	0.0000000000000000000000000000000000000000000000000000000000000000000000000000000000386911460171429	10	Superficial Keratinocytes	ENSSSAG00000079910	DSG2	desmoglein 2 [Source:HGNC Symbol;Acc:HGNC:3049]	106560387	LOC106560387	desmoglein-2-like
DSG2	0	2.00503970486434	0.659	0.247	0	2	Intermediate Keratinocytes	ENSSSAG00000079910	DSG2	desmoglein 2 [Source:HGNC Symbol;Acc:HGNC:3049]	106560387	LOC106560387	desmoglein-2-like
DSG2.1	0.0000000000000000000000000000000000000000000000000000000000000000000000000000000002810953111823	2.95734825467011	0.251	0.045	0.0000000000000000000000000000000000000000000000000000000000000000000000000000118838664708541	14	Fibroblasts (2)	ENSSSAG00000079927	DSG2	desmoglein 2 [Source:HGNC Symbol;Acc:HGNC:3049]	NA
dspa	0	1.65853053963739	0.445	0.167	0	2	Intermediate Keratinocytes	ENSSSAG00000079718	dspa	desmoplakin a [Source:ZFIN;Acc:ZDB-GENE-030131-2743]	106569165	dspa	desmoplakin a	A0A1S3LXV6	LOC106569165
dspa	0.000000000000000000329205367073326	0.520219275962758	0.287	0.198	0.000000000000013917815303759	3	Basal Keratinocytes	ENSSSAG00000079718	dspa	desmoplakin a [Source:ZFIN;Acc:ZDB-GENE-030131-2743]	106569165	dspa	desmoplakin a	A0A1S3LXV6	LOC106569165
dspa.1	0.0000000000000000000000000000000000000000000000000000000000000000000000000000000000000000000000000000000000000000000000000000000000000000000000000000000000000000000000000000000000000000000000000000000000000000000068361212689328	3.12806837465437	0.36	0.052	0.000000000000000000000000000000000000000000000000000000000000000000000000000000000000000000000000000000000000000000000000000000000000000000000000000000000000000000000000000000000000000000000000000000000000000289010698886672	14	Fibroblasts (2)	ENSSSAG00000001063	dspa	desmoplakin a [Source:ZFIN;Acc:ZDB-GENE-030131-2743]	NA
dspb	0.00000000000000000000000000000000000000000000000000000000000000000000000000000000000000000000000000000000000000000000000000000000000000000000000000000000000000000000000000000000000000000000000000000000000000000000000000000000000000000000000000000000000000000000000000000041453826463595	3.64626747425998	0.471	0.05	0.0000000000000000000000000000000000000000000000000000000000000000000000000000000000000000000000000000000000000000000000000000000000000000000000000000000000000000000000000000000000000000000000000000000000000000000000000000000000000000000000000000000000000000000000000175254342140141	14	Fibroblasts (2)	ENSSSAG00000014553	dspb	desmoplakin b [Source:ZFIN;Acc:ZDB-GENE-030131-1662]	106584072	LOC106584072	desmoplakin-like
DST	0.00000000000000000000000000000000000000000000000000000000000000000000000000000000000000000000000000000000452793550799975	1.67904415952755	0.358	0.121	0.000000000000000000000000000000000000000000000000000000000000000000000000000000000000000000000000000191427529471705	9	Glial (1)	ENSSSAG00000002545	DST	dystonin [Source:HGNC Symbol;Acc:HGNC:1090]	106612695	LOC106612695	dystonin-like
DST	0.000000000463592023082386	1.74952320963042	0.324	0.129	0.000019599279959854	Monocyte_11	Monocyte	ENSSSAG00000002545	DST	dystonin [Source:HGNC Symbol;Acc:HGNC:1090]	106612695	LOC106612695	dystonin-like
DST	0.00000000000000641903538936959	1.00603478347564	0.271	0.125	0.000000000271377559156378	12	Neuronal (1)	ENSSSAG00000002545	DST	dystonin [Source:HGNC Symbol;Acc:HGNC:1090]	106612695	LOC106612695	dystonin-like
DST.1	0	3.15921823950885	0.839	0.281	0	3	Basal Keratinocytes	ENSSSAG00000077926	DST	dystonin [Source:HGNC Symbol;Acc:HGNC:1090]	106589788	dst	dystonin
DST.1	0.00000000000000000000000000000000000000000000000000000000000000000000000000000000000000000000000000000000000000000757374364225836	1.14682988487728	0.601	0.315	0.000000000000000000000000000000000000000000000000000000000000000000000000000000000000000000000000000000000000320195159963757	9	Glial (1)	ENSSSAG00000077926	DST	dystonin [Source:HGNC Symbol;Acc:HGNC:1090]	106589788	dst	dystonin
DST.1	0.000000090898175635117	0.42955416083871	0.543	0.322	0.00384290217132584	17	Glial (2)	ENSSSAG00000077926	DST	dystonin [Source:HGNC Symbol;Acc:HGNC:1090]	106589788	dst	dystonin
dtna	0.000000000000000000000000000000000000000000000000000000000000000000000000000000000000000000000000000000000000000000000000000000000000000000268020582195982	3.57425902640064	0.313	0.029	0.0000000000000000000000000000000000000000000000000000000000000000000000000000000000000000000000000000000000000000000000000000000000000113311061534995	18	Muscle	ENSSSAG00000081677	dtna	dystrobrevin, alpha [Source:ZFIN;Acc:ZDB-GENE-070117-2]	NA
dync1h1	0.00300681550363858	0.821473372785096	0.295	0.165	1	Monocyte_11	Monocyte	ENSSSAG00000078738	dync1h1		106611189	dync1h1	dynein, cytoplasmic 1, heavy chain 1	A0A1S3SQP6	dync1h1
dync1h1	0.00300681550363858	0.821473372785096	0.295	0.165	1	Monocyte_11	Monocyte	ENSSSAG00000078738	dync1h1		106611189	dync1h1	dynein, cytoplasmic 1, heavy chain 1	A0A1S3SQX3	dync1h1
dync1h1	0.00000000000263255510098772	0.733677762567137	0.264	0.162	0.000000111296532004458	12	Neuronal (1)	ENSSSAG00000078738	dync1h1		106611189	dync1h1	dynein, cytoplasmic 1, heavy chain 1	A0A1S3SQP6	dync1h1
dync1h1	0.00000000000263255510098772	0.733677762567137	0.264	0.162	0.000000111296532004458	12	Neuronal (1)	ENSSSAG00000078738	dync1h1		106611189	dync1h1	dynein, cytoplasmic 1, heavy chain 1	A0A1S3SQX3	dync1h1
dyrk1b.1	0.00000000000000000000000000000000000000000000000000308487001372483	1.92766142528325	0.255	0.075	0.000000000000000000000000000000000000000000000130419049570245	18	Muscle	ENSSSAG00000045733	dyrk1b	dual-specificity tyrosine-(Y)-phosphorylation regulated kinase 1B [Source:ZFIN;Acc:ZDB-GENE-060503-499]	NA			A0A1S3RXL4	LOC106605641
dzank1	0.000000000000000000000000000000000000000000000000000000000000000000000000000000000000000000000000000000000000000000000000710664876496232	5.27501243843078	0.284	0.007	0.0000000000000000000000000000000000000000000000000000000000000000000000000000000000000000000000000000000000000000000300447789836312	17	Glial (2)	ENSSSAG00000073330	dzank1	double zinc ribbon and ankyrin repeat domains 1 [Source:ZFIN;Acc:ZDB-GENE-051113-296]	106564773	dzank1	double zinc ribbon and ankyrin repeat domains 1	A0A1S3L711	dzank1
dzip1l	0	6.43539545555691	0.617	0.008	0	17	Glial (2)	ENSSSAG00000053733	dzip1l	DAZ interacting zinc finger protein 1-like [Source:NCBI gene;Acc:553313]	NA
EBF1	0	2.90254927078302	0.426	0.082	0	1	Fibroblasts (1)	ENSSSAG00000079780	EBF1	EBF transcription factor 1 [Source:HGNC Symbol;Acc:HGNC:3126]	NA
ebf1	0	2.48853788108015	0.372	0.091	0	1	Fibroblasts (1)	ENSSSAG00000070298	ebf1	EBF transcription factor 1 [Source:HGNC Symbol;Acc:HGNC:3126]	NA			A0A1S3LMW0	ebf1
ebf1	0	2.48853788108015	0.372	0.091	0	1	Fibroblasts (1)	ENSSSAG00000070298	ebf1	EBF transcription factor 1 [Source:HGNC Symbol;Acc:HGNC:3126]	NA			A0A1S3LMG6	ebf1
EBF1	0.00000000000000000000000000000000000000000000000000000000000000000000000000000000000000000000000000000000000000000000000000000000000000000000000000000000000000000000000000000000000000000000000000000000000000000000000000000000000000389791199769714	3.02632349286579	0.701	0.119	0.000000000000000000000000000000000000000000000000000000000000000000000000000000000000000000000000000000000000000000000000000000000000000000000000000000000000000000000000000000000000000000000000000000000000000000000000000000000164792025526642	14	Fibroblasts (2)	ENSSSAG00000079780	EBF1	EBF transcription factor 1 [Source:HGNC Symbol;Acc:HGNC:3126]	NA
ebf1	0.000000000000000000000000000000000000000000000000000000000000000000000000556751106900943	2.01020842086485	0.461	0.125	0.0000000000000000000000000000000000000000000000000000000000000000000235377665464512	14	Fibroblasts (2)	ENSSSAG00000070298	ebf1	EBF transcription factor 1 [Source:HGNC Symbol;Acc:HGNC:3126]	NA			A0A1S3LMW0	ebf1
ebf1	0.000000000000000000000000000000000000000000000000000000000000000000000000556751106900943	2.01020842086485	0.461	0.125	0.0000000000000000000000000000000000000000000000000000000000000000000235377665464512	14	Fibroblasts (2)	ENSSSAG00000070298	ebf1	EBF transcription factor 1 [Source:HGNC Symbol;Acc:HGNC:3126]	NA			A0A1S3LMG6	ebf1
ebf1	0.00000000000000000000000000000000000000000000000000015457086752592	0.837602784463414	0.299	0.126	0.00000000000000000000000000000000000000000000000653479256639333	8	Endothelial	ENSSSAG00000070298	ebf1	EBF transcription factor 1 [Source:HGNC Symbol;Acc:HGNC:3126]	NA			A0A1S3LMW0	ebf1
ebf1	0.00000000000000000000000000000000000000000000000000015457086752592	0.837602784463414	0.299	0.126	0.00000000000000000000000000000000000000000000000653479256639333	8	Endothelial	ENSSSAG00000070298	ebf1	EBF transcription factor 1 [Source:HGNC Symbol;Acc:HGNC:3126]	NA			A0A1S3LMG6	ebf1
EBF1	0.000000000000000000000000000000000000000000000000000000000000000000000000000000000000000000000000000000000000000241196124444849	2.38096135641738	0.664	0.13	0.0000000000000000000000000000000000000000000000000000000000000000000000000000000000000000000000000000000000101970485531549	B_cells_10	B Cells	ENSSSAG00000079780	EBF1	EBF transcription factor 1 [Source:HGNC Symbol;Acc:HGNC:3126]	NA
ebf1	0.0000000000000000000000000000000000000000000000000000000000000000000000321365076301927	2.15271818945374	0.62	0.13	0.00000000000000000000000000000000000000000000000000000000000000000135863513308166	B_cells_10	B Cells	ENSSSAG00000070298	ebf1	EBF transcription factor 1 [Source:HGNC Symbol;Acc:HGNC:3126]	NA			A0A1S3LMW0	ebf1
ebf1	0.0000000000000000000000000000000000000000000000000000000000000000000000321365076301927	2.15271818945374	0.62	0.13	0.00000000000000000000000000000000000000000000000000000000000000000135863513308166	B_cells_10	B Cells	ENSSSAG00000070298	ebf1	EBF transcription factor 1 [Source:HGNC Symbol;Acc:HGNC:3126]	NA			A0A1S3LMG6	ebf1
ebf1	0	2.11721668785228	0.564	0.12	0	12	Neuronal (1)	ENSSSAG00000070298	ebf1	EBF transcription factor 1 [Source:HGNC Symbol;Acc:HGNC:3126]	NA			A0A1S3LMW0	ebf1
ebf1	0	2.11721668785228	0.564	0.12	0	12	Neuronal (1)	ENSSSAG00000070298	ebf1	EBF transcription factor 1 [Source:HGNC Symbol;Acc:HGNC:3126]	NA			A0A1S3LMG6	ebf1
EBF1	0.00000000000000000000000000000000000000000000000000000000000000000000000000000000000000000000000000000000000000000000000000000000000000000000000000000000000382905601313921	0.756203892968934	0.339	0.127	0.000000000000000000000000000000000000000000000000000000000000000000000000000000000000000000000000000000000000000000000000000000000000000000000000000000161881001067486	12	Neuronal (1)	ENSSSAG00000079780	EBF1	EBF transcription factor 1 [Source:HGNC Symbol;Acc:HGNC:3126]	NA
ece2b	0.000000000000000000000000000000000000000000682463089668448	2.04223882353827	0.325	0.081	0.000000000000000000000000000000000000028852492041913	17	Glial (2)	ENSSSAG00000048142	ece2b	endothelin converting enzyme 2b [Source:ZFIN;Acc:ZDB-GENE-131120-140]	106580666	ece2b	endothelin converting enzyme 2b
eda.1	0.0000000000000000000000000000000000000000000000000000000000000000000000000000000000000000000000000000000000000000000000000000000000000000000000000000000000000000000000000000000000000000000000000000000000000000000000000000000000000000000000260314608582013	4.34523097116656	0.334	0.02	0.00000000000000000000000000000000000000000000000000000000000000000000000000000000000000000000000000000000000000000000000000000000000000000000000000000000000000000000000000000000000000000000000000000000000000000000000000000000000000000110053207070218	9	Glial (1)	ENSSSAG00000085943	eda	ectodysplasin A [Source:ZFIN;Acc:ZDB-GENE-050107-6]	NA
[truncated: 5,220 more rows]

## Sheet: CO_MARKERS
MARKER GENES DETECTED FOR EACH CELL TYPE IN THE COHO SALMON DATASET (CELL TYPES ILLUSTRATED IN UMAP IN FIG.1B)
PLEASE NOTE: a particular differentially expressed gene (for a given cell type and time point) may appear in multiple rows due to multiple annotations by BioMart.
gene	p_val	avg_log2FC	pct.1	pct.2	p_val_adj	cluster	celltype	ensembl	external_gene_name	description	entrezgene_id	entrezgene_accession	entrezgene_description	uniprot_gn_id	uniprot_gn_symbol
[truncated: 3,358 more rows]

## Sheet: ASCO_MARKERS
MARKER GENES DETECTED FOR EACH CELL TYPE IN THE DATASET INTEGRATING BOTH ATLANTIC SALMON AND COHO SALMON SAMPLES (CELL TYPES ILLUSTRATED IN UMAP IN FIG.2A)
[truncated: 154 more rows]

[truncated: 4 more sheets: AS_IMMUNE_ONLY_MARKERS, CO_IMMUNE_ONLY_MARKERS, AS_DE, CO_DE]
